# Supplementary material for: Impaired phagocytic function in CX3CR1+ tissue‐resident skeletal muscle macrophages prevents muscle recovery after influenza A virus‐induced pneumonia in old mice
Source: Aging Cell. 2020 Jul 28;19(9):e13180. doi: 10.1111/acel.13180 (PMC7587460; doi:10.1111/acel.13180)
Supplement: Supplementary file 3 — Table S2 [file ACEL-19-e13180-s003.xlsx]

## Sheet: GO up in young naive
Table S2
Go processes regulated with age (naïve mice)
Up in young naïve										Up in old naïve
GO Term	Description	P-value	FDR q-value	Enrichment	N	B	n	b	Genes	GO Term	Description	P-value	FDR q-value	Enrichment	N	B	n	b	Genes
GO:0051239	regulation of multicellular organismal process	7.1e-18	9.49e-14	1.68	9481	1688	770	230	[Fas - fas (tnf receptor superfamily member 6), Errfi1 - erbb receptor feedback inhibitor 1, Abca1 - atp-binding cassette, sub-family a (abc1), member 1, Ist1 - increased sodium tolerance 1 homolog (yeast), Ptgs2 - prostaglandin-endoperoxide synthase 2, Abl2 - v-abl abelson murine leukemia viral oncogene 2 (arg, abelson-related gene), Nus1 - nuclear undecaprenyl pyrophosphate synthase 1 homolog (…	GO:0051253	negative regulation of RNA metabolic process	2.61e-07	0.00348	1.77	9481	785	539	79	[Rarg - retinoic acid receptor, gamma, Klf11 - kruppel-like factor 11, Nfatc2 - nuclear factor of activated t cells, cytoplasmic, calcineurin dependent 2, Suv39h1 - suppressor of variegation 3-9 homolog 1 (drosophila), Hhex - hematopoietically expressed homeobox, Nfatc1 - nuclear factor of activated t cells, cytoplasmic, calcineurin dependent 1, Per1 - period circadian clock 1, Zc3h10 - zinc fing…
GO:0032879	regulation of localization	1.66e-15	1.11e-11	1.66	9481	1561	770	210	[Fas - fas (tnf receptor superfamily member 6), Abca1 - atp-binding cassette, sub-family a (abc1), member 1, Ptgs2 - prostaglandin-endoperoxide synthase 2, Abl2 - v-abl abelson murine leukemia viral oncogene 2 (arg, abelson-related gene), Nus1 - nuclear undecaprenyl pyrophosphate synthase 1 homolog (s. cerevisiae), Fcgr1 - fc receptor, igg, high affinity i, Stx3 - syntaxin 3, Cd300lf - cd300 anti…	GO:0045892	negative regulation of transcription, DNA-templated	2.73e-07	0.00182	1.81	9481	719	539	74	[Klf11 - kruppel-like factor 11, Rarg - retinoic acid receptor, gamma, Hhex - hematopoietically expressed homeobox, Suv39h1 - suppressor of variegation 3-9 homolog 1 (drosophila), Nfatc2 - nuclear factor of activated t cells, cytoplasmic, calcineurin dependent 2, Nfatc1 - nuclear factor of activated t cells, cytoplasmic, calcineurin dependent 1, Per1 - period circadian clock 1, Ikzf1 - ikaros fam…
GO:0040017	positive regulation of locomotion	2.15e-14	9.57e-11	2.55	9481	358	770	74	[Jak2 - janus kinase 2, Sphk1 - sphingosine kinase 1, Sparc - secreted acidic cysteine rich glycoprotein, Ptgs2 - prostaglandin-endoperoxide synthase 2, Il1r1 - interleukin 1 receptor, type i, Il1b - interleukin 1 beta, Hif1a - hypoxia inducible factor 1, alpha subunit, Il1a - interleukin 1 alpha, Sash1 - sam and sh3 domain containing 1, Spag9 - sperm associated antigen 9, Nus1 - nuclear undecapr…	GO:0045934	negative regulation of nucleobase-containing compound metabolic process	3.01e-07	0.00134	1.71	9481	883	539	86	[Rarg - retinoic acid receptor, gamma, Klf11 - kruppel-like factor 11, Nfatc2 - nuclear factor of activated t cells, cytoplasmic, calcineurin dependent 2, Suv39h1 - suppressor of variegation 3-9 homolog 1 (drosophila), Hhex - hematopoietically expressed homeobox, Nfatc1 - nuclear factor of activated t cells, cytoplasmic, calcineurin dependent 1, Per1 - period circadian clock 1, Ikzf1 - ikaros fam…
GO:0040012	regulation of locomotion	2.13e-13	7.1e-10	2.08	9481	603	770	102	[Fas - fas (tnf receptor superfamily member 6), Ptgs2 - prostaglandin-endoperoxide synthase 2, Spag9 - sperm associated antigen 9, Nus1 - nuclear undecaprenyl pyrophosphate synthase 1 homolog (s. cerevisiae), Mapk8ip3 - mitogen-activated protein kinase 8 interacting protein 3, Stx3 - syntaxin 3, Vapa - vesicle-associated membrane protein, associated protein a, Zswim4 - zinc finger swim-type conta…	GO:1902679	negative regulation of RNA biosynthetic process	3.4e-07	0.00114	1.8	9481	723	539	74	[Klf11 - kruppel-like factor 11, Rarg - retinoic acid receptor, gamma, Hhex - hematopoietically expressed homeobox, Suv39h1 - suppressor of variegation 3-9 homolog 1 (drosophila), Nfatc2 - nuclear factor of activated t cells, cytoplasmic, calcineurin dependent 2, Nfatc1 - nuclear factor of activated t cells, cytoplasmic, calcineurin dependent 1, Per1 - period circadian clock 1, Ikzf1 - ikaros fam…
GO:0006954	inflammatory response	2.14e-13	5.73e-10	3.05	9481	206	770	51	[Cxcl3 - chemokine (c-x-c motif) ligand 3, Sphk1 - sphingosine kinase 1, Cd44 - cd44 antigen, Ptgs2 - prostaglandin-endoperoxide synthase 2, Il1r1 - interleukin 1 receptor, type i, Il1b - interleukin 1 beta, Il1a - interleukin 1 alpha, Tollip - toll interacting protein, Mefv - mediterranean fever, Mapkapk2 - map kinase-activated protein kinase 2, Lipa - lysosomal acid lipase a, Mif - macrophage m…	GO:1903507	negative regulation of nucleic acid-templated transcription	3.4e-07	0.000909	1.8	9481	723	539	74	[Klf11 - kruppel-like factor 11, Rarg - retinoic acid receptor, gamma, Hhex - hematopoietically expressed homeobox, Suv39h1 - suppressor of variegation 3-9 homolog 1 (drosophila), Nfatc2 - nuclear factor of activated t cells, cytoplasmic, calcineurin dependent 2, Nfatc1 - nuclear factor of activated t cells, cytoplasmic, calcineurin dependent 1, Per1 - period circadian clock 1, Ikzf1 - ikaros fam…
GO:0030335	positive regulation of cell migration	3.28e-13	7.29e-10	2.51	9481	338	770	69	[Jak2 - janus kinase 2, Sphk1 - sphingosine kinase 1, Sparc - secreted acidic cysteine rich glycoprotein, Ptgs2 - prostaglandin-endoperoxide synthase 2, Il1r1 - interleukin 1 receptor, type i, Il1b - interleukin 1 beta, Il1a - interleukin 1 alpha, Hif1a - hypoxia inducible factor 1, alpha subunit, Sash1 - sam and sh3 domain containing 1, Spag9 - sperm associated antigen 9, Nus1 - nuclear undecapr…	GO:0000122	negative regulation of transcription by RNA polymerase II	2.83e-06	0.0063	1.87	9481	537	539	57	[Klf11 - kruppel-like factor 11, Rarg - retinoic acid receptor, gamma, Hhex - hematopoietically expressed homeobox, Suv39h1 - suppressor of variegation 3-9 homolog 1 (drosophila), Nfatc2 - nuclear factor of activated t cells, cytoplasmic, calcineurin dependent 2, Nfatc1 - nuclear factor of activated t cells, cytoplasmic, calcineurin dependent 1, Ikzf1 - ikaros family zinc finger 1, Per1 - period …
GO:0048583	regulation of response to stimulus	3.6e-13	6.87e-10	1.48	9481	2135	770	257	[Vav3 - vav 3 oncogene, Errfi1 - erbb receptor feedback inhibitor 1, Fas - fas (tnf receptor superfamily member 6), Abca1 - atp-binding cassette, sub-family a (abc1), member 1, Ptgs2 - prostaglandin-endoperoxide synthase 2, Abl2 - v-abl abelson murine leukemia viral oncogene 2 (arg, abelson-related gene), Nfat5 - nuclear factor of activated t cells 5, Vcp - valosin containing protein, Mapkapk2 - …	GO:0035458	cellular response to interferon-beta	6.71e-06	0.0128	5.5	9481	32	539	10	[Gm5431 - predicted gene 5431, 9930111J21Rik1 - riken cdna 9930111j21 gene 1, Tgtp2 - t cell specific gtpase 2, Igtp - interferon gamma induced gtpase, Irf1 - interferon regulatory factor 1, Gbp3 - guanylate binding protein 3, Iigp1 - interferon inducible gtpase 1, Irgm2 - immunity-related gtpase family m member 2, Gbp2 - guanylate binding protein 2, Aim2 - absent in melanoma 2]
GO:2000147	positive regulation of cell motility	5.12e-13	8.55e-10	2.49	9481	341	770	69	[Jak2 - janus kinase 2, Sphk1 - sphingosine kinase 1, Sparc - secreted acidic cysteine rich glycoprotein, Ptgs2 - prostaglandin-endoperoxide synthase 2, Il1r1 - interleukin 1 receptor, type i, Il1b - interleukin 1 beta, Il1a - interleukin 1 alpha, Hif1a - hypoxia inducible factor 1, alpha subunit, Sash1 - sam and sh3 domain containing 1, Spag9 - sperm associated antigen 9, Nus1 - nuclear undecapr…	GO:2000113	negative regulation of cellular macromolecule biosynthetic process	8.65e-06	0.0144	1.61	9481	872	539	80	[Rarg - retinoic acid receptor, gamma, Klf11 - kruppel-like factor 11, Nfatc2 - nuclear factor of activated t cells, cytoplasmic, calcineurin dependent 2, Suv39h1 - suppressor of variegation 3-9 homolog 1 (drosophila), Hhex - hematopoietically expressed homeobox, Nfatc1 - nuclear factor of activated t cells, cytoplasmic, calcineurin dependent 1, Per1 - period circadian clock 1, Ikzf1 - ikaros fam…
GO:0051240	positive regulation of multicellular organismal process	9.46e-13	1.4e-09	1.76	9481	1019	770	146	[Abca1 - atp-binding cassette, sub-family a (abc1), member 1, Ist1 - increased sodium tolerance 1 homolog (yeast), Ifih1 - interferon induced with helicase c domain 1, Ptgs2 - prostaglandin-endoperoxide synthase 2, Abl2 - v-abl abelson murine leukemia viral oncogene 2 (arg, abelson-related gene), Spag9 - sperm associated antigen 9, Nus1 - nuclear undecaprenyl pyrophosphate synthase 1 homolog (s. …	GO:0035456	response to interferon-beta	1.2e-05	0.0178	4.72	9481	41	539	11	[9930111J21Rik1 - riken cdna 9930111j21 gene 1, Gm5431 - predicted gene 5431, Tgtp2 - t cell specific gtpase 2, Igtp - interferon gamma induced gtpase, Irf1 - interferon regulatory factor 1, Gbp3 - guanylate binding protein 3, Iigp1 - interferon inducible gtpase 1, Ifitm6 - interferon induced transmembrane protein 6, Irgm2 - immunity-related gtpase family m member 2, Gbp2 - guanylate binding prot…
GO:0042221	response to chemical	1.04e-12	1.4e-09	1.61	9481	1463	770	191	[Fas - fas (tnf receptor superfamily member 6), Vav3 - vav 3 oncogene, Abca1 - atp-binding cassette, sub-family a (abc1), member 1, Ifih1 - interferon induced with helicase c domain 1, Git1 - g protein-coupled receptor kinase-interactor 1, Areg - amphiregulin, Nr1h3 - nuclear receptor subfamily 1, group h, member 3, Ptgs2 - prostaglandin-endoperoxide synthase 2, Abl2 - v-abl abelson murine leukem…	GO:0010558	negative regulation of macromolecule biosynthetic process	1.26e-05	0.0168	1.59	9481	895	539	81	[Rarg - retinoic acid receptor, gamma, Klf11 - kruppel-like factor 11, Nfatc2 - nuclear factor of activated t cells, cytoplasmic, calcineurin dependent 2, Suv39h1 - suppressor of variegation 3-9 homolog 1 (drosophila), Hhex - hematopoietically expressed homeobox, Ptger4 - prostaglandin e receptor 4 (subtype ep4), Nfatc1 - nuclear factor of activated t cells, cytoplasmic, calcineurin dependent 1, …
GO:0032101	regulation of response to external stimulus	1.15e-12	1.4e-09	2.24	9481	450	770	82	[Jak2 - janus kinase 2, Ppard - peroxisome proliferator activator receptor delta, Sphk1 - sphingosine kinase 1, Cd44 - cd44 antigen, Nr1h3 - nuclear receptor subfamily 1, group h, member 3, Ptgs2 - prostaglandin-endoperoxide synthase 2, Il1r1 - interleukin 1 receptor, type i, Il1b - interleukin 1 beta, Sash1 - sam and sh3 domain containing 1, Osm - oncostatin m, Il17ra - interleukin 17 receptor a…	GO:0009890	negative regulation of biosynthetic process	2.69e-05	0.0326	1.54	9481	957	539	84	[Rarg - retinoic acid receptor, gamma, Klf11 - kruppel-like factor 11, Nfatc2 - nuclear factor of activated t cells, cytoplasmic, calcineurin dependent 2, Suv39h1 - suppressor of variegation 3-9 homolog 1 (drosophila), Hhex - hematopoietically expressed homeobox, Ptger4 - prostaglandin e receptor 4 (subtype ep4), Nfatc1 - nuclear factor of activated t cells, cytoplasmic, calcineurin dependent 1, …
GO:0051272	positive regulation of cellular component movement	1.41e-12	1.57e-09	2.44	9481	348	770	69	[Jak2 - janus kinase 2, Sphk1 - sphingosine kinase 1, Sparc - secreted acidic cysteine rich glycoprotein, Ptgs2 - prostaglandin-endoperoxide synthase 2, Il1r1 - interleukin 1 receptor, type i, Il1b - interleukin 1 beta, Il1a - interleukin 1 alpha, Hif1a - hypoxia inducible factor 1, alpha subunit, Sash1 - sam and sh3 domain containing 1, Spag9 - sperm associated antigen 9, Nus1 - nuclear undecapr…	GO:0031327	negative regulation of cellular biosynthetic process	3.12e-05	0.0348	1.55	9481	932	539	82	[Rarg - retinoic acid receptor, gamma, Klf11 - kruppel-like factor 11, Nfatc2 - nuclear factor of activated t cells, cytoplasmic, calcineurin dependent 2, Suv39h1 - suppressor of variegation 3-9 homolog 1 (drosophila), Hhex - hematopoietically expressed homeobox, Nfatc1 - nuclear factor of activated t cells, cytoplasmic, calcineurin dependent 1, Per1 - period circadian clock 1, Ikzf1 - ikaros fam…
GO:0080134	regulation of response to stress	1.65e-12	1.7e-09	1.83	9481	866	770	129	[Errfi1 - erbb receptor feedback inhibitor 1, Fas - fas (tnf receptor superfamily member 6), Ifih1 - interferon induced with helicase c domain 1, Ptgs2 - prostaglandin-endoperoxide synthase 2, Nr1h3 - nuclear receptor subfamily 1, group h, member 3, Spag9 - sperm associated antigen 9, Mapkapk2 - map kinase-activated protein kinase 2, Mefv - mediterranean fever, Hk3 - hexokinase 3, Atp2b4 - atpase…	GO:0010629	negative regulation of gene expression	4.49e-05	0.0461	1.5	9481	1029	539	88	[Rarg - retinoic acid receptor, gamma, Klf11 - kruppel-like factor 11, Nfatc2 - nuclear factor of activated t cells, cytoplasmic, calcineurin dependent 2, Suv39h1 - suppressor of variegation 3-9 homolog 1 (drosophila), Hhex - hematopoietically expressed homeobox, Nfatc1 - nuclear factor of activated t cells, cytoplasmic, calcineurin dependent 1, Per1 - period circadian clock 1, Ikzf1 - ikaros fam…
GO:0051270	regulation of cellular component movement	3.15e-12	3.01e-09	2.03	9481	594	770	98	[Fas - fas (tnf receptor superfamily member 6), Ptgs2 - prostaglandin-endoperoxide synthase 2, Spag9 - sperm associated antigen 9, Nus1 - nuclear undecaprenyl pyrophosphate synthase 1 homolog (s. cerevisiae), Mapk8ip3 - mitogen-activated protein kinase 8 interacting protein 3, Zswim4 - zinc finger swim-type containing 4, Ano6 - anoctamin 6, C5ar1 - complement component 5a receptor 1, Mgat5 - mann…	GO:0001562	response to protozoan	4.73e-05	0.0451	5.63	9481	25	539	8	[Gbp7 - guanylate binding protein 7, Irf8 - interferon regulatory factor 8, Tspan32 - tetraspanin 32, Gbp3 - guanylate binding protein 3, Spn - sialophorin, Iigp1 - interferon inducible gtpase 1, Irgm2 - immunity-related gtpase family m member 2, Gbp2 - guanylate binding protein 2]
GO:0065007	biological regulation	8.35e-12	7.44e-09	1.19	9481	5707	770	550	[Emilin2 - elastin microfibril interfacer 2, Arl1 - adp-ribosylation factor-like 1, Errfi1 - erbb receptor feedback inhibitor 1, Vav3 - vav 3 oncogene, Abca1 - atp-binding cassette, sub-family a (abc1), member 1, Ist1 - increased sodium tolerance 1 homolog (yeast), Surf4 - surfeit gene 4, Ptgs2 - prostaglandin-endoperoxide synthase 2, Abi1 - abl-interactor 1, Oas1a - 2'-5' oligoadenylate syntheta…	GO:0006355	regulation of transcription, DNA-templated	5.01e-05	0.0446	1.37	9481	1684	539	131	[Suv39h1 - suppressor of variegation 3-9 homolog 1 (drosophila), Per1 - period circadian clock 1, Akna - at-hook transcription factor, Ikzf1 - ikaros family zinc finger 1, Dicer1 - dicer 1, ribonuclease type iii, Trim44 - tripartite motif-containing 44, Chd8 - chromodomain helicase dna binding protein 8, Thap11 - thap domain containing 11, Klf4 - kruppel-like factor 4 (gut), Klf2 - kruppel-like f…
GO:0030334	regulation of cell migration	1.7e-11	1.42e-08	2.05	9481	541	770	90	[Jak2 - janus kinase 2, Ppard - peroxisome proliferator activator receptor delta, Sphk1 - sphingosine kinase 1, Fas - fas (tnf receptor superfamily member 6), Mitf - microphthalmia-associated transcription factor, Sparc - secreted acidic cysteine rich glycoprotein, Jag1 - jagged 1, Ptgs2 - prostaglandin-endoperoxide synthase 2, Il1r1 - interleukin 1 receptor, type i, Il1b - interleukin 1 beta, Il…	GO:1903506	regulation of nucleic acid-templated transcription	6.11e-05	0.051	1.36	9481	1691	539	131	[Suv39h1 - suppressor of variegation 3-9 homolog 1 (drosophila), Per1 - period circadian clock 1, Akna - at-hook transcription factor, Ikzf1 - ikaros family zinc finger 1, Dicer1 - dicer 1, ribonuclease type iii, Trim44 - tripartite motif-containing 44, Chd8 - chromodomain helicase dna binding protein 8, Thap11 - thap domain containing 11, Klf4 - kruppel-like factor 4 (gut), Klf2 - kruppel-like f…
GO:2000145	regulation of cell motility	1.82e-11	1.43e-08	2.03	9481	559	770	92	[Jak2 - janus kinase 2, Ppard - peroxisome proliferator activator receptor delta, Sphk1 - sphingosine kinase 1, Fas - fas (tnf receptor superfamily member 6), Mitf - microphthalmia-associated transcription factor, Sparc - secreted acidic cysteine rich glycoprotein, Jag1 - jagged 1, Ptgs2 - prostaglandin-endoperoxide synthase 2, Il1r1 - interleukin 1 receptor, type i, Il1b - interleukin 1 beta, Il…	GO:2001141	regulation of RNA biosynthetic process	7.43e-05	0.0584	1.36	9481	1698	539	131	[Suv39h1 - suppressor of variegation 3-9 homolog 1 (drosophila), Per1 - period circadian clock 1, Akna - at-hook transcription factor, Ikzf1 - ikaros family zinc finger 1, Dicer1 - dicer 1, ribonuclease type iii, Trim44 - tripartite motif-containing 44, Chd8 - chromodomain helicase dna binding protein 8, Thap11 - thap domain containing 11, Klf4 - kruppel-like factor 4 (gut), Klf2 - kruppel-like f…
GO:0023051	regulation of signaling	5.51e-11	4.09e-08	1.49	9481	1788	770	216	[Fas - fas (tnf receptor superfamily member 6), Vav3 - vav 3 oncogene, Errfi1 - erbb receptor feedback inhibitor 1, Abca1 - atp-binding cassette, sub-family a (abc1), member 1, Ptgs2 - prostaglandin-endoperoxide synthase 2, Abl2 - v-abl abelson murine leukemia viral oncogene 2 (arg, abelson-related gene), Nfat5 - nuclear factor of activated t cells 5, Vcp - valosin containing protein, Stx3 - synt…	GO:0006357	regulation of transcription by RNA polymerase II	8.43e-05	0.0626	1.44	9481	1181	539	97	[Suv39h1 - suppressor of variegation 3-9 homolog 1 (drosophila), Ikzf1 - ikaros family zinc finger 1, Akna - at-hook transcription factor, Per1 - period circadian clock 1, Dicer1 - dicer 1, ribonuclease type iii, Chd8 - chromodomain helicase dna binding protein 8, Thap11 - thap domain containing 11, Klf4 - kruppel-like factor 4 (gut), Klf2 - kruppel-like factor 2 (lung), Ttc5 - tetratricopeptide …
GO:0065008	regulation of biological quality	6.1e-11	4.29e-08	1.46	9481	1939	770	230	[Fas - fas (tnf receptor superfamily member 6), Abca1 - atp-binding cassette, sub-family a (abc1), member 1, Ptgs2 - prostaglandin-endoperoxide synthase 2, Stx12 - syntaxin 12, Abl2 - v-abl abelson murine leukemia viral oncogene 2 (arg, abelson-related gene), Fam129b - family with sequence similarity 129, member b, Vcp - valosin containing protein, Nus1 - nuclear undecaprenyl pyrophosphate syntha…	GO:0006950	response to stress	9.65e-05	0.0679	1.36	9481	1645	539	127	[Gbp7 - guanylate binding protein 7, Gm5431 - predicted gene 5431, Suv39h1 - suppressor of variegation 3-9 homolog 1 (drosophila), Ptger4 - prostaglandin e receptor 4 (subtype ep4), Kmo - kynurenine 3-monooxygenase (kynurenine 3-hydroxylase), Palb2 - partner and localizer of brca2, Dicer1 - dicer 1, ribonuclease type iii, Acadm - acyl-coenzyme a dehydrogenase, medium chain, Pik3cg - phosphoinosit…
GO:0051049	regulation of transport	9.87e-11	6.59e-08	1.68	9481	1033	770	141	[Abca1 - atp-binding cassette, sub-family a (abc1), member 1, Ifih1 - interferon induced with helicase c domain 1, Git1 - g protein-coupled receptor kinase-interactor 1, Ptgs2 - prostaglandin-endoperoxide synthase 2, Nr1h3 - nuclear receptor subfamily 1, group h, member 3, Snx27 - sorting nexin family member 27, Abl2 - v-abl abelson murine leukemia viral oncogene 2 (arg, abelson-related gene), Nu…	GO:0031324	negative regulation of cellular metabolic process	0.000103	0.0687	1.37	9481	1523	539	119	[Ptger4 - prostaglandin e receptor 4 (subtype ep4), Suv39h1 - suppressor of variegation 3-9 homolog 1 (drosophila), Per1 - period circadian clock 1, Zc3h10 - zinc finger ccch type containing 10, Ikzf1 - ikaros family zinc finger 1, Dicer1 - dicer 1, ribonuclease type iii, Trim44 - tripartite motif-containing 44, Lrig2 - leucine-rich repeats and immunoglobulin-like domains 2, Pik3cg - phosphoinosi…
GO:0070887	cellular response to chemical stimulus	1.18e-10	7.48e-08	1.68	9481	1016	770	139	[Fas - fas (tnf receptor superfamily member 6), Abca1 - atp-binding cassette, sub-family a (abc1), member 1, Ifih1 - interferon induced with helicase c domain 1, Git1 - g protein-coupled receptor kinase-interactor 1, Nr1h3 - nuclear receptor subfamily 1, group h, member 3, Abl2 - v-abl abelson murine leukemia viral oncogene 2 (arg, abelson-related gene), Nfat5 - nuclear factor of activated t cell…	GO:0048523	negative regulation of cellular process	0.000107	0.0681	1.25	9481	2710	539	193	[Suv39h1 - suppressor of variegation 3-9 homolog 1 (drosophila), Ptger4 - prostaglandin e receptor 4 (subtype ep4), Zc3h10 - zinc finger ccch type containing 10, Akna - at-hook transcription factor, Ikzf1 - ikaros family zinc finger 1, Amer1 - apc membrane recruitment 1, Lrig2 - leucine-rich repeats and immunoglobulin-like domains 2, Ppp1r10 - protein phosphatase 1, regulatory subunit 10, Mbp - m…
GO:0031347	regulation of defense response	1.8e-10	1.09e-07	2.16	9481	410	770	72	[Jak2 - janus kinase 2, Ppard - peroxisome proliferator activator receptor delta, Sphk1 - sphingosine kinase 1, Cd44 - cd44 antigen, Ifih1 - interferon induced with helicase c domain 1, Nr1h3 - nuclear receptor subfamily 1, group h, member 3, Ptgs2 - prostaglandin-endoperoxide synthase 2, Il1r1 - interleukin 1 receptor, type i, Il1b - interleukin 1 beta, Osm - oncostatin m, Mapkapk2 - map kinase-…	GO:0048841	regulation of axon extension involved in axon guidance	0.000161	0.0978	6.6	9481	16	539	6	[Sema4a - sema domain, immunoglobulin domain (ig), transmembrane domain (tm) and short cytoplasmic domain, (semaphorin) 4a, Sema6d - sema domain, transmembrane domain (tm), and cytoplasmic domain, (semaphorin) 6d, Plxna3 - plexin a3, Sema4c - sema domain, immunoglobulin domain (ig), transmembrane domain (tm) and short cytoplasmic domain, (semaphorin) 4c, Cxcl12 - chemokine (c-x-c motif) ligand 12…
GO:0010646	regulation of cell communication	1.8e-10	1.04e-07	1.48	9481	1778	770	213	[Fas - fas (tnf receptor superfamily member 6), Vav3 - vav 3 oncogene, Errfi1 - erbb receptor feedback inhibitor 1, Abca1 - atp-binding cassette, sub-family a (abc1), member 1, Ptgs2 - prostaglandin-endoperoxide synthase 2, Abl2 - v-abl abelson murine leukemia viral oncogene 2 (arg, abelson-related gene), Nfat5 - nuclear factor of activated t cells 5, Vcp - valosin containing protein, Stx3 - synt…	GO:0035914	skeletal muscle cell differentiation	0.000199	0.116	4.69	9481	30	539	8	[Nr4a1 - nuclear receptor subfamily 4, group a, member 1, Atf3 - activating transcription factor 3, Bcl9l - b cell cll/lymphoma 9-like, Btg2 - b cell translocation gene 2, anti-proliferative, Fos - fbj osteosarcoma oncogene, Egr1 - early growth response 1, Bcl9 - b cell cll/lymphoma 9, Egr2 - early growth response 2]
GO:0010033	response to organic substance	2.48e-10	1.38e-07	1.6	9481	1215	770	158	[Fas - fas (tnf receptor superfamily member 6), Abca1 - atp-binding cassette, sub-family a (abc1), member 1, Ifih1 - interferon induced with helicase c domain 1, Git1 - g protein-coupled receptor kinase-interactor 1, Nr1h3 - nuclear receptor subfamily 1, group h, member 3, Areg - amphiregulin, Ptgs2 - prostaglandin-endoperoxide synthase 2, Abl2 - v-abl abelson murine leukemia viral oncogene 2 (ar…	GO:1902668	negative regulation of axon guidance	0.000202	0.113	8	9481	11	539	5	[Sema6d - sema domain, transmembrane domain (tm), and cytoplasmic domain, (semaphorin) 6d, Sema4a - sema domain, immunoglobulin domain (ig), transmembrane domain (tm) and short cytoplasmic domain, (semaphorin) 4a, Sema4c - sema domain, immunoglobulin domain (ig), transmembrane domain (tm) and short cytoplasmic domain, (semaphorin) 4c, Plxna3 - plexin a3, Sema6a - sema domain, transmembrane domain…
GO:0060326	cell chemotaxis	2.86e-10	1.53e-07	3.43	9481	115	770	32	[Cxcl3 - chemokine (c-x-c motif) ligand 3, Vav3 - vav 3 oncogene, Ednrb - endothelin receptor type b, Il1b - interleukin 1 beta, Vegfa - vascular endothelial growth factor a, Adam8 - a disintegrin and metallopeptidase domain 8, Il17ra - interleukin 17 receptor a, Cxcl2 - chemokine (c-x-c motif) ligand 2, Abcc1 - atp-binding cassette, sub-family c (cftr/mrp), member 1, Ccl9 - chemokine (c-c motif)…	GO:0048843	negative regulation of axon extension involved in axon guidance	0.000202	0.108	8	9481	11	539	5	[Sema4a - sema domain, immunoglobulin domain (ig), transmembrane domain (tm) and short cytoplasmic domain, (semaphorin) 4a, Sema6d - sema domain, transmembrane domain (tm), and cytoplasmic domain, (semaphorin) 6d, Plxna3 - plexin a3, Sema4c - sema domain, immunoglobulin domain (ig), transmembrane domain (tm) and short cytoplasmic domain, (semaphorin) 4c, Sema6a - sema domain, transmembrane domain…
GO:0050789	regulation of biological process	5.07e-10	2.61e-07	1.18	9481	5445	770	522	[Emilin2 - elastin microfibril interfacer 2, Errfi1 - erbb receptor feedback inhibitor 1, Vav3 - vav 3 oncogene, Abca1 - atp-binding cassette, sub-family a (abc1), member 1, Ist1 - increased sodium tolerance 1 homolog (yeast), Surf4 - surfeit gene 4, Ptgs2 - prostaglandin-endoperoxide synthase 2, Abi1 - abl-interactor 1, Oas1a - 2'-5' oligoadenylate synthetase 1a, Abl2 - v-abl abelson murine leuk…	GO:0042832	defense response to protozoan	0.000203	0.105	5.35	9481	23	539	7	[Gbp7 - guanylate binding protein 7, Irf8 - interferon regulatory factor 8, Tspan32 - tetraspanin 32, Gbp3 - guanylate binding protein 3, Iigp1 - interferon inducible gtpase 1, Irgm2 - immunity-related gtpase family m member 2, Gbp2 - guanylate binding protein 2]
GO:0048584	positive regulation of response to stimulus	7.82e-10	3.87e-07	1.59	9481	1183	770	153	[Fas - fas (tnf receptor superfamily member 6), Vav3 - vav 3 oncogene, Ifih1 - interferon induced with helicase c domain 1, Ptgs2 - prostaglandin-endoperoxide synthase 2, Nr1h3 - nuclear receptor subfamily 1, group h, member 3, Abl2 - v-abl abelson murine leukemia viral oncogene 2 (arg, abelson-related gene), Spag9 - sperm associated antigen 9, Nfat5 - nuclear factor of activated t cells 5, Vcp -…	GO:0022407	regulation of cell-cell adhesion	0.000336	0.166	2	9481	246	539	28	[Ikzf1 - ikaros family zinc finger 1, Akna - at-hook transcription factor, Adam19 - a disintegrin and metallopeptidase domain 19 (meltrin beta), Tnfaip8l2 - tumor necrosis factor, alpha-induced protein 8-like 2, Mex3b - mex3 homolog b (c. elegans), Dusp10 - dual specificity phosphatase 10, Cd74 - cd74 antigen (invariant polypeptide of major histocompatibility complex, class ii antigen-associated)…
GO:0050793	regulation of developmental process	7.97e-10	3.8e-07	1.52	9481	1459	770	180	[Fas - fas (tnf receptor superfamily member 6), Errfi1 - erbb receptor feedback inhibitor 1, Ist1 - increased sodium tolerance 1 homolog (yeast), Ptgs2 - prostaglandin-endoperoxide synthase 2, Areg - amphiregulin, Abl2 - v-abl abelson murine leukemia viral oncogene 2 (arg, abelson-related gene), Spag9 - sperm associated antigen 9, Syne3 - spectrin repeat containing, nuclear envelope family member…	GO:0050794	regulation of cellular process	0.000362	0.173	1.13	9481	5149	539	331	[Suv39h1 - suppressor of variegation 3-9 homolog 1 (drosophila), Ptger4 - prostaglandin e receptor 4 (subtype ep4), Nsmaf - neutral sphingomyelinase (n-smase) activation associated factor, Ikzf1 - ikaros family zinc finger 1, Akna - at-hook transcription factor, Zc3h10 - zinc finger ccch type containing 10, Gprc5c - g protein-coupled receptor, family c, group 5, member c, Amer1 - apc membrane rec…
GO:0031349	positive regulation of defense response	1.37e-09	6.29e-07	2.61	9481	212	770	45	[Jak2 - janus kinase 2, Pik3ap1 - phosphoinositide-3-kinase adaptor protein 1, Tbk1 - tank-binding kinase 1, Riok3 - rio kinase 3, Ticam1 - toll-like receptor adaptor molecule 1, Ifih1 - interferon induced with helicase c domain 1, Nr1h3 - nuclear receptor subfamily 1, group h, member 3, Ptgs2 - prostaglandin-endoperoxide synthase 2, Il1b - interleukin 1 beta, Pvr - poliovirus receptor, Osm - onc…	GO:0051172	negative regulation of nitrogen compound metabolic process	0.000445	0.205	1.35	9481	1421	539	109	[Suv39h1 - suppressor of variegation 3-9 homolog 1 (drosophila), Per1 - period circadian clock 1, Zc3h10 - zinc finger ccch type containing 10, Ikzf1 - ikaros family zinc finger 1, Dicer1 - dicer 1, ribonuclease type iii, Trim44 - tripartite motif-containing 44, Lrig2 - leucine-rich repeats and immunoglobulin-like domains 2, Socs1 - suppressor of cytokine signaling 1, Chd8 - chromodomain helicase…
GO:0001817	regulation of cytokine production	1.52e-09	6.75e-07	2.05	9481	438	770	73	[Jak2 - janus kinase 2, Sphk1 - sphingosine kinase 1, Errfi1 - erbb receptor feedback inhibitor 1, Ifih1 - interferon induced with helicase c domain 1, Ptgs2 - prostaglandin-endoperoxide synthase 2, Il1r1 - interleukin 1 receptor, type i, Il1b - interleukin 1 beta, Hif1a - hypoxia inducible factor 1, alpha subunit, Abl2 - v-abl abelson murine leukemia viral oncogene 2 (arg, abelson-related gene),…	GO:0051252	regulation of RNA metabolic process	0.000482	0.214	1.29	9481	1866	539	137	[Suv39h1 - suppressor of variegation 3-9 homolog 1 (drosophila), Per1 - period circadian clock 1, Akna - at-hook transcription factor, Zc3h10 - zinc finger ccch type containing 10, Ikzf1 - ikaros family zinc finger 1, Dicer1 - dicer 1, ribonuclease type iii, Trim44 - tripartite motif-containing 44, Clk1 - cdc-like kinase 1, Chd8 - chromodomain helicase dna binding protein 8, Thap11 - thap domain …
GO:1903530	regulation of secretion by cell	1.61e-09	6.93e-07	2.06	9481	430	770	72	[Jak2 - janus kinase 2, Ppard - peroxisome proliferator activator receptor delta, Sphk1 - sphingosine kinase 1, Ifih1 - interferon induced with helicase c domain 1, Git1 - g protein-coupled receptor kinase-interactor 1, Nr1h3 - nuclear receptor subfamily 1, group h, member 3, Il1b - interleukin 1 beta, Abl2 - v-abl abelson murine leukemia viral oncogene 2 (arg, abelson-related gene), Hif1a - hypo…	GO:0002504	antigen processing and presentation of peptide or polysaccharide antigen via MHC class II	0.000512	0.221	6.77	9481	13	539	5	[Cd74 - cd74 antigen (invariant polypeptide of major histocompatibility complex, class ii antigen-associated), H2-Ab1 - histocompatibility 2, class ii antigen a, beta 1, H2-Aa - histocompatibility 2, class ii antigen a, alpha, March1 - membrane-associated ring finger (c3hc4) 1, H2-Eb1 - histocompatibility 2, class ii antigen e beta]
GO:0071621	granulocyte chemotaxis	1.86e-09	7.78e-07	4.87	9481	48	770	19	[Ccl2 - chemokine (c-c motif) ligand 2, Lgals3 - lectin, galactose binding, soluble 3, Cxcl3 - chemokine (c-x-c motif) ligand 3, Vav3 - vav 3 oncogene, Cxcl1 - chemokine (c-x-c motif) ligand 1, C5ar1 - complement component 5a receptor 1, Vegfa - vascular endothelial growth factor a, Il1b - interleukin 1 beta, Il17ra - interleukin 17 receptor a, Itgb2 - integrin beta 2, Cxcl2 - chemokine (c-x-c mo…	GO:0002495	antigen processing and presentation of peptide antigen via MHC class II	0.000512	0.214	6.77	9481	13	539	5	[Cd74 - cd74 antigen (invariant polypeptide of major histocompatibility complex, class ii antigen-associated), H2-Ab1 - histocompatibility 2, class ii antigen a, beta 1, H2-Aa - histocompatibility 2, class ii antigen a, alpha, March1 - membrane-associated ring finger (c3hc4) 1, H2-Eb1 - histocompatibility 2, class ii antigen e beta]
GO:0009966	regulation of signal transduction	1.96e-09	7.95e-07	1.48	9481	1601	770	192	[Errfi1 - erbb receptor feedback inhibitor 1, Vav3 - vav 3 oncogene, Fas - fas (tnf receptor superfamily member 6), Abca1 - atp-binding cassette, sub-family a (abc1), member 1, Nr1h3 - nuclear receptor subfamily 1, group h, member 3, Git1 - g protein-coupled receptor kinase-interactor 1, Ptgs2 - prostaglandin-endoperoxide synthase 2, Abl2 - v-abl abelson murine leukemia viral oncogene 2 (arg, abe…	GO:0060384	innervation	0.000602	0.244	8.79	9481	8	539	4	[Vcam1 - vascular cell adhesion molecule 1, Fbxo45 - f-box protein 45, Sulf2 - sulfatase 2, Lrig2 - leucine-rich repeats and immunoglobulin-like domains 2]
GO:1902531	regulation of intracellular signal transduction	2.08e-09	8.18e-07	1.63	9481	1019	770	135	[Errfi1 - erbb receptor feedback inhibitor 1, Vav3 - vav 3 oncogene, Fas - fas (tnf receptor superfamily member 6), Abca1 - atp-binding cassette, sub-family a (abc1), member 1, Git1 - g protein-coupled receptor kinase-interactor 1, Ptgs2 - prostaglandin-endoperoxide synthase 2, Abl2 - v-abl abelson murine leukemia viral oncogene 2 (arg, abelson-related gene), Spag9 - sperm associated antigen 9, N…	GO:1901343	negative regulation of vasculature development	0.000768	0.302	2.89	9481	73	539	12	[Sema4a - sema domain, immunoglobulin domain (ig), transmembrane domain (tm) and short cytoplasmic domain, (semaphorin) 4a, Klf4 - kruppel-like factor 4 (gut), Hhex - hematopoietically expressed homeobox, Ptger4 - prostaglandin e receptor 4 (subtype ep4), Nfatc2 - nuclear factor of activated t cells, cytoplasmic, calcineurin dependent 2, Nfatc1 - nuclear factor of activated t cells, cytoplasmic, …
GO:0050896	response to stimulus	2.19e-09	8.37e-07	1.34	9481	2587	770	282	[Vav3 - vav 3 oncogene, Errfi1 - erbb receptor feedback inhibitor 1, Fas - fas (tnf receptor superfamily member 6), Abca1 - atp-binding cassette, sub-family a (abc1), member 1, Ptgs2 - prostaglandin-endoperoxide synthase 2, Oas1a - 2'-5' oligoadenylate synthetase 1a, Abl2 - v-abl abelson murine leukemia viral oncogene 2 (arg, abelson-related gene), Nfat5 - nuclear factor of activated t cells 5, O…	GO:0050789	regulation of biological process	0.000798	0.305	1.11	9481	5445	539	345	[Suv39h1 - suppressor of variegation 3-9 homolog 1 (drosophila), Ptger4 - prostaglandin e receptor 4 (subtype ep4), Nsmaf - neutral sphingomyelinase (n-smase) activation associated factor, Ikzf1 - ikaros family zinc finger 1, Zc3h10 - zinc finger ccch type containing 10, Akna - at-hook transcription factor, Gprc5c - g protein-coupled receptor, family c, group 5, member c, Amer1 - apc membrane rec…
GO:0006935	chemotaxis	2.44e-09	9.07e-07	2.88	9481	158	770	37	[Cxcl3 - chemokine (c-x-c motif) ligand 3, Vav3 - vav 3 oncogene, Ednrb - endothelin receptor type b, Il1b - interleukin 1 beta, Vegfa - vascular endothelial growth factor a, Adam8 - a disintegrin and metallopeptidase domain 8, Il17ra - interleukin 17 receptor a, Cxcl2 - chemokine (c-x-c motif) ligand 2, Abcc1 - atp-binding cassette, sub-family c (cftr/mrp), member 1, Ccl9 - chemokine (c-c motif)…	GO:0019219	regulation of nucleobase-containing compound metabolic process	0.00082	0.304	1.26	9481	2083	539	149	[Suv39h1 - suppressor of variegation 3-9 homolog 1 (drosophila), Per1 - period circadian clock 1, Akna - at-hook transcription factor, Zc3h10 - zinc finger ccch type containing 10, Ikzf1 - ikaros family zinc finger 1, Dicer1 - dicer 1, ribonuclease type iii, Trim44 - tripartite motif-containing 44, Clk1 - cdc-like kinase 1, Chd8 - chromodomain helicase dna binding protein 8, Ppp1r10 - protein pho…
GO:0002682	regulation of immune system process	2.6e-09	9.38e-07	1.72	9481	818	770	114	[Vav3 - vav 3 oncogene, Fas - fas (tnf receptor superfamily member 6), Ifih1 - interferon induced with helicase c domain 1, Nr1h3 - nuclear receptor subfamily 1, group h, member 3, Mapkapk2 - map kinase-activated protein kinase 2, Arg2 - arginase type ii, Paf1 - paf1, rna polymerase ii associated factor, homolog (s. cerevisiae), Fcgr1 - fc receptor, igg, high affinity i, Cd300lf - cd300 antigen l…	GO:0022408	negative regulation of cell-cell adhesion	0.000915	0.33	2.41	9481	117	539	16	[Dlg5 - discs, large homolog 5 (drosophila), Klf4 - kruppel-like factor 4 (gut), Akna - at-hook transcription factor, Mbp - myelin basic protein, H2-Ab1 - histocompatibility 2, class ii antigen a, beta 1, H2-Aa - histocompatibility 2, class ii antigen a, alpha, Irf1 - interferon regulatory factor 1, Pla2g2d - phospholipase a2, group iid, Tnfaip8l2 - tumor necrosis factor, alpha-induced protein 8-…
GO:0097530	granulocyte migration	2.77e-09	9.75e-07	4.56	9481	54	770	20	[Ccl2 - chemokine (c-c motif) ligand 2, Lgals3 - lectin, galactose binding, soluble 3, Cxcl3 - chemokine (c-x-c motif) ligand 3, Vav3 - vav 3 oncogene, Cxcl1 - chemokine (c-x-c motif) ligand 1, C5ar1 - complement component 5a receptor 1, Il1b - interleukin 1 beta, Vegfa - vascular endothelial growth factor a, Il17ra - interleukin 17 receptor a, Itgb2 - integrin beta 2, Cxcl2 - chemokine (c-x-c mo…	GO:0065007	biological regulation	0.000925	0.325	1.11	9481	5707	539	359	[Suv39h1 - suppressor of variegation 3-9 homolog 1 (drosophila), Ptger4 - prostaglandin e receptor 4 (subtype ep4), Nsmaf - neutral sphingomyelinase (n-smase) activation associated factor, Ikzf1 - ikaros family zinc finger 1, Zc3h10 - zinc finger ccch type containing 10, Akna - at-hook transcription factor, Hps5 - hermansky-pudlak syndrome 5 homolog (human), Gprc5c - g protein-coupled receptor, f…
GO:0050794	regulation of cellular process	3.16e-09	1.08e-06	1.18	9481	5149	770	495	[Errfi1 - erbb receptor feedback inhibitor 1, Vav3 - vav 3 oncogene, Abca1 - atp-binding cassette, sub-family a (abc1), member 1, Ist1 - increased sodium tolerance 1 homolog (yeast), Surf4 - surfeit gene 4, Ptgs2 - prostaglandin-endoperoxide synthase 2, Abi1 - abl-interactor 1, Oas1a - 2'-5' oligoadenylate synthetase 1a, Abl2 - v-abl abelson murine leukemia viral oncogene 2 (arg, abelson-related …	GO:0032101	regulation of response to external stimulus	0.000969	0.332	1.64	9481	450	539	42	[Sema6d - sema domain, transmembrane domain (tm), and cytoplasmic domain, (semaphorin) 6d, Ptger4 - prostaglandin e receptor 4 (subtype ep4), Fgfr1 - fibroblast growth factor receptor 1, Per1 - period circadian clock 1, Akna - at-hook transcription factor, Dnase1l3 - deoxyribonuclease 1-like 3, Smpdl3b - sphingomyelin phosphodiesterase, acid-like 3b, Dicer1 - dicer 1, ribonuclease type iii, Mtus1…
GO:0051046	regulation of secretion	3.21e-09	1.07e-06	2.01	9481	454	770	74	[Jak2 - janus kinase 2, Ppard - peroxisome proliferator activator receptor delta, Sphk1 - sphingosine kinase 1, Ifih1 - interferon induced with helicase c domain 1, Git1 - g protein-coupled receptor kinase-interactor 1, Nr1h3 - nuclear receptor subfamily 1, group h, member 3, Il1b - interleukin 1 beta, Abl2 - v-abl abelson murine leukemia viral oncogene 2 (arg, abelson-related gene), Hif1a - hypo…
GO:0016477	cell migration	3.52e-09	1.15e-06	2.04	9481	429	770	71	[Ppard - peroxisome proliferator activator receptor delta, Gpc1 - glypican 1, Vav3 - vav 3 oncogene, Cxcl3 - chemokine (c-x-c motif) ligand 3, Cd44 - cd44 antigen, Lamc1 - laminin, gamma 1, Lrp12 - low density lipoprotein-related protein 12, Il1b - interleukin 1 beta, Hif1a - hypoxia inducible factor 1, alpha subunit, Il17ra - interleukin 17 receptor a, Mmp14 - matrix metallopeptidase 14 (membran…
GO:0002237	response to molecule of bacterial origin	4.11e-09	1.31e-06	2.74	9481	175	770	39	[Jak2 - janus kinase 2, Ppard - peroxisome proliferator activator receptor delta, Cxcl3 - chemokine (c-x-c motif) ligand 3, Abca1 - atp-binding cassette, sub-family a (abc1), member 1, Ednrb - endothelin receptor type b, Ticam1 - toll-like receptor adaptor molecule 1, Nr1h3 - nuclear receptor subfamily 1, group h, member 3, Ptgs2 - prostaglandin-endoperoxide synthase 2, Il1b - interleukin 1 beta,…
GO:0042330	taxis	4.25e-09	1.32e-06	2.83	9481	161	770	37	[Cxcl3 - chemokine (c-x-c motif) ligand 3, Vav3 - vav 3 oncogene, Ednrb - endothelin receptor type b, Il1b - interleukin 1 beta, Vegfa - vascular endothelial growth factor a, Adam8 - a disintegrin and metallopeptidase domain 8, Il17ra - interleukin 17 receptor a, Cxcl2 - chemokine (c-x-c motif) ligand 2, Ccl9 - chemokine (c-c motif) ligand 9, Abcc1 - atp-binding cassette, sub-family c (cftr/mrp),…
GO:0050727	regulation of inflammatory response	5.08e-09	1.54e-06	2.54	9481	213	770	44	[Clcf1 - cardiotrophin-like cytokine factor 1, Jak2 - janus kinase 2, Ppard - peroxisome proliferator activator receptor delta, Pik3ap1 - phosphoinositide-3-kinase adaptor protein 1, Sphk1 - sphingosine kinase 1, Ednrb - endothelin receptor type b, Cd44 - cd44 antigen, Ticam1 - toll-like receptor adaptor molecule 1, Bst1 - bone marrow stromal cell antigen 1, Nr1h3 - nuclear receptor subfamily 1, …
GO:0051047	positive regulation of secretion	6.72e-09	2e-06	2.33	9481	269	770	51	[Jak2 - janus kinase 2, Ppard - peroxisome proliferator activator receptor delta, Sphk1 - sphingosine kinase 1, Ifih1 - interferon induced with helicase c domain 1, Il1b - interleukin 1 beta, Abl2 - v-abl abelson murine leukemia viral oncogene 2 (arg, abelson-related gene), Il1a - interleukin 1 alpha, Hif1a - hypoxia inducible factor 1, alpha subunit, Osm - oncostatin m, Il17ra - interleukin 17 r…
GO:0050900	leukocyte migration	7.68e-09	2.23e-06	3.25	9481	110	770	29	[Cxcl3 - chemokine (c-x-c motif) ligand 3, Vav3 - vav 3 oncogene, Ednrb - endothelin receptor type b, Il1b - interleukin 1 beta, Vegfa - vascular endothelial growth factor a, Adam8 - a disintegrin and metallopeptidase domain 8, Il17ra - interleukin 17 receptor a, Cxcl2 - chemokine (c-x-c motif) ligand 2, Ccl9 - chemokine (c-c motif) ligand 9, Gpr35 - g protein-coupled receptor 35, Ccl3 - chemokin…
GO:0007165	signal transduction	8.11e-09	2.3e-06	1.43	9481	1746	770	203	[Fas - fas (tnf receptor superfamily member 6), Vav3 - vav 3 oncogene, Errfi1 - erbb receptor feedback inhibitor 1, Abca1 - atp-binding cassette, sub-family a (abc1), member 1, Abi1 - abl-interactor 1, Abl2 - v-abl abelson murine leukemia viral oncogene 2 (arg, abelson-related gene), Nfat5 - nuclear factor of activated t cells 5, Tollip - toll interacting protein, Mapkapk2 - map kinase-activated …
GO:1903532	positive regulation of secretion by cell	9.7e-09	2.7e-06	2.36	9481	256	770	49	[Jak2 - janus kinase 2, Ppard - peroxisome proliferator activator receptor delta, Sphk1 - sphingosine kinase 1, Ifih1 - interferon induced with helicase c domain 1, Il1b - interleukin 1 beta, Abl2 - v-abl abelson murine leukemia viral oncogene 2 (arg, abelson-related gene), Il1a - interleukin 1 alpha, Hif1a - hypoxia inducible factor 1, alpha subunit, Osm - oncostatin m, Il17ra - interleukin 17 r…
GO:0042327	positive regulation of phosphorylation	1.21e-08	3.3e-06	1.82	9481	594	770	88	[Jak2 - janus kinase 2, Ern1 - endoplasmic reticulum (er) to nucleus signalling 1, Vav3 - vav 3 oncogene, Sphk1 - sphingosine kinase 1, Fas - fas (tnf receptor superfamily member 6), Cd44 - cd44 antigen, Areg - amphiregulin, Ptgs2 - prostaglandin-endoperoxide synthase 2, Il1b - interleukin 1 beta, Il1a - interleukin 1 alpha, Abl2 - v-abl abelson murine leukemia viral oncogene 2 (arg, abelson-rela…
GO:0006873	cellular ion homeostasis	1.25e-08	3.34e-06	2.23	9481	298	770	54	[Jak2 - janus kinase 2, Cxcl3 - chemokine (c-x-c motif) ligand 3, Atp6v1g1 - atpase, h+ transporting, lysosomal v1 subunit g1, Il1b - interleukin 1 beta, Abl2 - v-abl abelson murine leukemia viral oncogene 2 (arg, abelson-related gene), Hif1a - hypoxia inducible factor 1, alpha subunit, Cd38 - cd38 antigen, Atp2b4 - atpase, ca++ transporting, plasma membrane 4, P2ry2 - purinergic receptor p2y, g-…
GO:0030595	leukocyte chemotaxis	1.27e-08	3.32e-06	3.65	9481	81	770	24	[Ccl2 - chemokine (c-c motif) ligand 2, Lgals3 - lectin, galactose binding, soluble 3, Cxcl3 - chemokine (c-x-c motif) ligand 3, Vav3 - vav 3 oncogene, Ano6 - anoctamin 6, Cxcl1 - chemokine (c-x-c motif) ligand 1, Ednrb - endothelin receptor type b, C5ar1 - complement component 5a receptor 1, Il1b - interleukin 1 beta, Vegfa - vascular endothelial growth factor a, Adam8 - a disintegrin and metall…
GO:0048878	chemical homeostasis	1.29e-08	3.31e-06	1.87	9481	540	770	82	[Jak2 - janus kinase 2, Ern1 - endoplasmic reticulum (er) to nucleus signalling 1, Cxcl3 - chemokine (c-x-c motif) ligand 3, Abca1 - atp-binding cassette, sub-family a (abc1), member 1, Atp6v1g1 - atpase, h+ transporting, lysosomal v1 subunit g1, Nr1h3 - nuclear receptor subfamily 1, group h, member 3, Il1b - interleukin 1 beta, Abl2 - v-abl abelson murine leukemia viral oncogene 2 (arg, abelson-…
GO:0002684	positive regulation of immune system process	1.4e-08	3.54e-06	1.87	9481	541	770	82	[Vav3 - vav 3 oncogene, Cd44 - cd44 antigen, Jag1 - jagged 1, Ifih1 - interferon induced with helicase c domain 1, Nr1h3 - nuclear receptor subfamily 1, group h, member 3, Il1r1 - interleukin 1 receptor, type i, Il1b - interleukin 1 beta, Il1a - interleukin 1 alpha, Hif1a - hypoxia inducible factor 1, alpha subunit, Mapkapk2 - map kinase-activated protein kinase 2, Cd38 - cd38 antigen, Mif - macr…
GO:0006952	defense response	1.68e-08	4.15e-06	1.87	9481	534	770	81	[Jak2 - janus kinase 2, Sphk1 - sphingosine kinase 1, Cxcl3 - chemokine (c-x-c motif) ligand 3, Cd44 - cd44 antigen, Stx11 - syntaxin 11, Ifih1 - interferon induced with helicase c domain 1, Ptgs2 - prostaglandin-endoperoxide synthase 2, Il1r1 - interleukin 1 receptor, type i, Oas1a - 2'-5' oligoadenylate synthetase 1a, Il1b - interleukin 1 beta, Il1a - interleukin 1 alpha, Oas3 - 2'-5' oligoaden…
GO:0040011	locomotion	2e-08	4.87e-06	1.9	9481	500	770	77	[Ppard - peroxisome proliferator activator receptor delta, Gpc1 - glypican 1, Vav3 - vav 3 oncogene, Cxcl3 - chemokine (c-x-c motif) ligand 3, Cd44 - cd44 antigen, Ist1 - increased sodium tolerance 1 homolog (yeast), Lamc1 - laminin, gamma 1, Lrp12 - low density lipoprotein-related protein 12, Il1b - interleukin 1 beta, Hif1a - hypoxia inducible factor 1, alpha subunit, Il17ra - interleukin 17 re…
GO:0097529	myeloid leukocyte migration	2.07e-08	4.93e-06	3.82	9481	71	770	22	[Ccl2 - chemokine (c-c motif) ligand 2, Lgals3 - lectin, galactose binding, soluble 3, Vav3 - vav 3 oncogene, Cxcl3 - chemokine (c-x-c motif) ligand 3, Cxcl1 - chemokine (c-x-c motif) ligand 1, Ednrb - endothelin receptor type b, C5ar1 - complement component 5a receptor 1, Il1b - interleukin 1 beta, Vegfa - vascular endothelial growth factor a, Il17ra - interleukin 17 receptor a, Itgb2 - integrin…
GO:0001819	positive regulation of cytokine production	2.09e-08	4.9e-06	2.24	9481	286	770	52	[Jak2 - janus kinase 2, Sphk1 - sphingosine kinase 1, Ifih1 - interferon induced with helicase c domain 1, Ptgs2 - prostaglandin-endoperoxide synthase 2, Il1r1 - interleukin 1 receptor, type i, Il1b - interleukin 1 beta, Il1a - interleukin 1 alpha, Abl2 - v-abl abelson murine leukemia viral oncogene 2 (arg, abelson-related gene), Hif1a - hypoxia inducible factor 1, alpha subunit, Osm - oncostatin…
GO:0032103	positive regulation of response to external stimulus	2.49e-08	5.74e-06	2.58	9481	186	770	39	[Jak2 - janus kinase 2, Tbk1 - tank-binding kinase 1, Kdr - kinase insert domain protein receptor, Ticam1 - toll-like receptor adaptor molecule 1, Ptgs2 - prostaglandin-endoperoxide synthase 2, Vegfa - vascular endothelial growth factor a, Il1b - interleukin 1 beta, Sash1 - sam and sh3 domain containing 1, Adam8 - a disintegrin and metallopeptidase domain 8, Osm - oncostatin m, Il17ra - interleuk…
GO:0055082	cellular chemical homeostasis	2.65e-08	6e-06	2.1	9481	346	770	59	[Jak2 - janus kinase 2, Ern1 - endoplasmic reticulum (er) to nucleus signalling 1, Cxcl3 - chemokine (c-x-c motif) ligand 3, Atp6v1g1 - atpase, h+ transporting, lysosomal v1 subunit g1, Il1b - interleukin 1 beta, Abl2 - v-abl abelson murine leukemia viral oncogene 2 (arg, abelson-related gene), Hif1a - hypoxia inducible factor 1, alpha subunit, Cd38 - cd38 antigen, Hk3 - hexokinase 3, Atp2b4 - at…
GO:0048870	cell motility	2.77e-08	6.17e-06	1.93	9481	459	770	72	[Ppard - peroxisome proliferator activator receptor delta, Gpc1 - glypican 1, Vav3 - vav 3 oncogene, Cxcl3 - chemokine (c-x-c motif) ligand 3, Cd44 - cd44 antigen, Lamc1 - laminin, gamma 1, Lrp12 - low density lipoprotein-related protein 12, Il1b - interleukin 1 beta, Hif1a - hypoxia inducible factor 1, alpha subunit, Il17ra - interleukin 17 receptor a, Atp2b4 - atpase, ca++ transporting, plasma …
GO:0032496	response to lipopolysaccharide	3.05e-08	6.68e-06	2.73	9481	158	770	35	[Jak2 - janus kinase 2, Ppard - peroxisome proliferator activator receptor delta, Cxcl3 - chemokine (c-x-c motif) ligand 3, Abca1 - atp-binding cassette, sub-family a (abc1), member 1, Ednrb - endothelin receptor type b, Ticam1 - toll-like receptor adaptor molecule 1, Nr1h3 - nuclear receptor subfamily 1, group h, member 3, Ptgs2 - prostaglandin-endoperoxide synthase 2, Il1b - interleukin 1 beta,…
GO:0002376	immune system process	3.18e-08	6.84e-06	1.64	9481	864	770	115	[Vav3 - vav 3 oncogene, Fas - fas (tnf receptor superfamily member 6), Ifih1 - interferon induced with helicase c domain 1, Oas1a - 2'-5' oligoadenylate synthetase 1a, Abl2 - v-abl abelson murine leukemia viral oncogene 2 (arg, abelson-related gene), Oas3 - 2'-5' oligoadenylate synthetase 3, Tollip - toll interacting protein, Mapkapk2 - map kinase-activated protein kinase 2, Mefv - mediterranean …
GO:0048519	negative regulation of biological process	3.79e-08	8.03e-06	1.28	9481	2978	770	310	[Errfi1 - erbb receptor feedback inhibitor 1, Fas - fas (tnf receptor superfamily member 6), Ptgs2 - prostaglandin-endoperoxide synthase 2, Oas1a - 2'-5' oligoadenylate synthetase 1a, Abl2 - v-abl abelson murine leukemia viral oncogene 2 (arg, abelson-related gene), Fam129b - family with sequence similarity 129, member b, Oas3 - 2'-5' oligoadenylate synthetase 3, Mapkapk2 - map kinase-activated p…
GO:0010562	positive regulation of phosphorus metabolic process	4.01e-08	8.37e-06	1.76	9481	637	770	91	[Jak2 - janus kinase 2, Ern1 - endoplasmic reticulum (er) to nucleus signalling 1, Vav3 - vav 3 oncogene, Sphk1 - sphingosine kinase 1, Fas - fas (tnf receptor superfamily member 6), Cd44 - cd44 antigen, Areg - amphiregulin, Ptgs2 - prostaglandin-endoperoxide synthase 2, Il1b - interleukin 1 beta, Il1a - interleukin 1 alpha, Abl2 - v-abl abelson murine leukemia viral oncogene 2 (arg, abelson-rela…
GO:0045937	positive regulation of phosphate metabolic process	4.01e-08	8.24e-06	1.76	9481	637	770	91	[Jak2 - janus kinase 2, Ern1 - endoplasmic reticulum (er) to nucleus signalling 1, Vav3 - vav 3 oncogene, Sphk1 - sphingosine kinase 1, Fas - fas (tnf receptor superfamily member 6), Cd44 - cd44 antigen, Areg - amphiregulin, Ptgs2 - prostaglandin-endoperoxide synthase 2, Il1b - interleukin 1 beta, Il1a - interleukin 1 alpha, Abl2 - v-abl abelson murine leukemia viral oncogene 2 (arg, abelson-rela…
GO:0042592	homeostatic process	4.09e-08	8.28e-06	1.65	9481	819	770	110	[Fas - fas (tnf receptor superfamily member 6), Abca1 - atp-binding cassette, sub-family a (abc1), member 1, Nr1h3 - nuclear receptor subfamily 1, group h, member 3, Abl2 - v-abl abelson murine leukemia viral oncogene 2 (arg, abelson-related gene), Acadl - acyl-coenzyme a dehydrogenase, long-chain, Nus1 - nuclear undecaprenyl pyrophosphate synthase 1 homolog (s. cerevisiae), Hk3 - hexokinase 3, A…
GO:0030003	cellular cation homeostasis	4.27e-08	8.52e-06	2.19	9481	292	770	52	[Jak2 - janus kinase 2, Cxcl3 - chemokine (c-x-c motif) ligand 3, Atp6v1g1 - atpase, h+ transporting, lysosomal v1 subunit g1, Il1b - interleukin 1 beta, Abl2 - v-abl abelson murine leukemia viral oncogene 2 (arg, abelson-related gene), Hif1a - hypoxia inducible factor 1, alpha subunit, Cd38 - cd38 antigen, Atp2b4 - atpase, ca++ transporting, plasma membrane 4, P2ry2 - purinergic receptor p2y, g-…
GO:0019725	cellular homeostasis	4.63e-08	9.1e-06	1.94	9481	438	770	69	[Jak2 - janus kinase 2, Ern1 - endoplasmic reticulum (er) to nucleus signalling 1, Cxcl3 - chemokine (c-x-c motif) ligand 3, Atp6v1g1 - atpase, h+ transporting, lysosomal v1 subunit g1, Il1b - interleukin 1 beta, Abl2 - v-abl abelson murine leukemia viral oncogene 2 (arg, abelson-related gene), Hif1a - hypoxia inducible factor 1, alpha subunit, Atp2b4 - atpase, ca++ transporting, plasma membrane …
GO:0051050	positive regulation of transport	4.93e-08	9.54e-06	1.79	9481	593	770	86	[Jak2 - janus kinase 2, Ppard - peroxisome proliferator activator receptor delta, Sphk1 - sphingosine kinase 1, Abca1 - atp-binding cassette, sub-family a (abc1), member 1, Ifih1 - interferon induced with helicase c domain 1, Ptgs2 - prostaglandin-endoperoxide synthase 2, Nr1h3 - nuclear receptor subfamily 1, group h, member 3, Il1b - interleukin 1 beta, Il1a - interleukin 1 alpha, Abl2 - v-abl a…
GO:0001934	positive regulation of protein phosphorylation	5.78e-08	1.1e-05	1.81	9481	558	770	82	[Jak2 - janus kinase 2, Ern1 - endoplasmic reticulum (er) to nucleus signalling 1, Sphk1 - sphingosine kinase 1, Fas - fas (tnf receptor superfamily member 6), Cd44 - cd44 antigen, Areg - amphiregulin, Ptgs2 - prostaglandin-endoperoxide synthase 2, Il1b - interleukin 1 beta, Abl2 - v-abl abelson murine leukemia viral oncogene 2 (arg, abelson-related gene), Il1a - interleukin 1 alpha, Sqstm1 - seq…
GO:0023056	positive regulation of signaling	7.54e-08	1.42e-05	1.59	9481	947	770	122	[Fas - fas (tnf receptor superfamily member 6), Ptgs2 - prostaglandin-endoperoxide synthase 2, Nr1h3 - nuclear receptor subfamily 1, group h, member 3, Abl2 - v-abl abelson murine leukemia viral oncogene 2 (arg, abelson-related gene), Spag9 - sperm associated antigen 9, Nfat5 - nuclear factor of activated t cells 5, Vcp - valosin containing protein, Mapk8ip3 - mitogen-activated protein kinase 8 i…
GO:0051241	negative regulation of multicellular organismal process	7.83e-08	1.45e-05	1.7	9481	703	770	97	[Fas - fas (tnf receptor superfamily member 6), Errfi1 - erbb receptor feedback inhibitor 1, Ptgs2 - prostaglandin-endoperoxide synthase 2, Nr1h3 - nuclear receptor subfamily 1, group h, member 3, Areg - amphiregulin, Mefv - mediterranean fever, Atp2b4 - atpase, ca++ transporting, plasma membrane 4, Arg2 - arginase type ii, Paf1 - paf1, rna polymerase ii associated factor, homolog (s. cerevisiae)…
GO:0048518	positive regulation of biological process	8.45e-08	1.55e-05	1.25	9481	3362	770	341	[Emilin2 - elastin microfibril interfacer 2, Fas - fas (tnf receptor superfamily member 6), Vav3 - vav 3 oncogene, Abca1 - atp-binding cassette, sub-family a (abc1), member 1, Ist1 - increased sodium tolerance 1 homolog (yeast), Surf4 - surfeit gene 4, Ptgs2 - prostaglandin-endoperoxide synthase 2, Abl2 - v-abl abelson murine leukemia viral oncogene 2 (arg, abelson-related gene), Fam129b - family…
GO:0071310	cellular response to organic substance	8.5e-08	1.53e-05	1.63	9481	840	770	111	[Abca1 - atp-binding cassette, sub-family a (abc1), member 1, Ifih1 - interferon induced with helicase c domain 1, Git1 - g protein-coupled receptor kinase-interactor 1, Nr1h3 - nuclear receptor subfamily 1, group h, member 3, Abl2 - v-abl abelson murine leukemia viral oncogene 2 (arg, abelson-related gene), Nfat5 - nuclear factor of activated t cells 5, Pkm - pyruvate kinase, muscle, Mapkapk2 - …
GO:0050801	ion homeostasis	9.05e-08	1.61e-05	2	9481	375	770	61	[Jak2 - janus kinase 2, Cxcl3 - chemokine (c-x-c motif) ligand 3, Abca1 - atp-binding cassette, sub-family a (abc1), member 1, Atp6v1g1 - atpase, h+ transporting, lysosomal v1 subunit g1, Il1b - interleukin 1 beta, Abl2 - v-abl abelson murine leukemia viral oncogene 2 (arg, abelson-related gene), Hif1a - hypoxia inducible factor 1, alpha subunit, Cd38 - cd38 antigen, Atp2b4 - atpase, ca++ transpo…
GO:2000026	regulation of multicellular organismal development	9.35e-08	1.64e-05	1.52	9481	1143	770	141	[Fas - fas (tnf receptor superfamily member 6), Errfi1 - erbb receptor feedback inhibitor 1, Ist1 - increased sodium tolerance 1 homolog (yeast), Ptgs2 - prostaglandin-endoperoxide synthase 2, Abl2 - v-abl abelson murine leukemia viral oncogene 2 (arg, abelson-related gene), Spag9 - sperm associated antigen 9, Pkm - pyruvate kinase, muscle, Mapk8ip3 - mitogen-activated protein kinase 8 interactin…
GO:0019220	regulation of phosphate metabolic process	9.96e-08	1.73e-05	1.55	9481	1022	770	129	[Fas - fas (tnf receptor superfamily member 6), Errfi1 - erbb receptor feedback inhibitor 1, Vav3 - vav 3 oncogene, Areg - amphiregulin, Ptgs2 - prostaglandin-endoperoxide synthase 2, Abl2 - v-abl abelson murine leukemia viral oncogene 2 (arg, abelson-related gene), Spag9 - sperm associated antigen 9, Vcp - valosin containing protein, Atp2b4 - atpase, ca++ transporting, plasma membrane 4, Mapk8ip…
GO:0051174	regulation of phosphorus metabolic process	1.05e-07	1.81e-05	1.55	9481	1023	770	129	[Fas - fas (tnf receptor superfamily member 6), Errfi1 - erbb receptor feedback inhibitor 1, Vav3 - vav 3 oncogene, Areg - amphiregulin, Ptgs2 - prostaglandin-endoperoxide synthase 2, Abl2 - v-abl abelson murine leukemia viral oncogene 2 (arg, abelson-related gene), Spag9 - sperm associated antigen 9, Vcp - valosin containing protein, Atp2b4 - atpase, ca++ transporting, plasma membrane 4, Mapk8ip…
GO:1901700	response to oxygen-containing compound	1.09e-07	1.84e-05	1.7	9481	679	770	94	[Jak2 - janus kinase 2, Ppard - peroxisome proliferator activator receptor delta, Ern1 - endoplasmic reticulum (er) to nucleus signalling 1, Cxcl3 - chemokine (c-x-c motif) ligand 3, Sphk1 - sphingosine kinase 1, Abca1 - atp-binding cassette, sub-family a (abc1), member 1, Jag1 - jagged 1, Nr1h3 - nuclear receptor subfamily 1, group h, member 3, Areg - amphiregulin, Ptgs2 - prostaglandin-endopero…
GO:0048522	positive regulation of cellular process	1.16e-07	1.94e-05	1.27	9481	3055	770	314	[Vav3 - vav 3 oncogene, Fas - fas (tnf receptor superfamily member 6), Abca1 - atp-binding cassette, sub-family a (abc1), member 1, Ist1 - increased sodium tolerance 1 homolog (yeast), Surf4 - surfeit gene 4, Ptgs2 - prostaglandin-endoperoxide synthase 2, Abl2 - v-abl abelson murine leukemia viral oncogene 2 (arg, abelson-related gene), Fam129b - family with sequence similarity 129, member b, Nfa…
GO:1990266	neutrophil migration	1.33e-07	2.19e-05	4.27	9481	49	770	17	[Ccl2 - chemokine (c-c motif) ligand 2, Lgals3 - lectin, galactose binding, soluble 3, Cxcl3 - chemokine (c-x-c motif) ligand 3, Vav3 - vav 3 oncogene, Cxcl1 - chemokine (c-x-c motif) ligand 1, C5ar1 - complement component 5a receptor 1, Il1b - interleukin 1 beta, Itgb2 - integrin beta 2, Cxcl2 - chemokine (c-x-c motif) ligand 2, Ccl9 - chemokine (c-c motif) ligand 9, Mcoln2 - mucolipin 2, Il1rn …
GO:0032880	regulation of protein localization	1.45e-07	2.37e-05	1.71	9481	664	770	92	[Jak2 - janus kinase 2, Tmbim1 - transmembrane bax inhibitor motif containing 1, Ppard - peroxisome proliferator activator receptor delta, Gpc1 - glypican 1, Ifih1 - interferon induced with helicase c domain 1, Nr1h3 - nuclear receptor subfamily 1, group h, member 3, Ptgs2 - prostaglandin-endoperoxide synthase 2, Snx27 - sorting nexin family member 27, Il1b - interleukin 1 beta, Il1a - interleuki…
GO:0030593	neutrophil chemotaxis	1.47e-07	2.36e-05	4.48	9481	44	770	16	[Ccl2 - chemokine (c-c motif) ligand 2, Lgals3 - lectin, galactose binding, soluble 3, Cxcl3 - chemokine (c-x-c motif) ligand 3, Vav3 - vav 3 oncogene, Cxcl1 - chemokine (c-x-c motif) ligand 1, C5ar1 - complement component 5a receptor 1, Il1b - interleukin 1 beta, Itgb2 - integrin beta 2, Cxcl2 - chemokine (c-x-c motif) ligand 2, Ccl9 - chemokine (c-c motif) ligand 9, Il1rn - interleukin 1 recept…
GO:0065009	regulation of molecular function	1.48e-07	2.36e-05	1.43	9481	1497	770	174	[Arl1 - adp-ribosylation factor-like 1, Fas - fas (tnf receptor superfamily member 6), Errfi1 - erbb receptor feedback inhibitor 1, Vav3 - vav 3 oncogene, Nr1h3 - nuclear receptor subfamily 1, group h, member 3, Ptgs2 - prostaglandin-endoperoxide synthase 2, Snx27 - sorting nexin family member 27, Oas1a - 2'-5' oligoadenylate synthetase 1a, Abl2 - v-abl abelson murine leukemia viral oncogene 2 (a…
GO:0098771	inorganic ion homeostasis	1.66e-07	2.61e-05	2.04	9481	338	770	56	[Jak2 - janus kinase 2, Cxcl3 - chemokine (c-x-c motif) ligand 3, Atp6v1g1 - atpase, h+ transporting, lysosomal v1 subunit g1, Il1b - interleukin 1 beta, Abl2 - v-abl abelson murine leukemia viral oncogene 2 (arg, abelson-related gene), Hif1a - hypoxia inducible factor 1, alpha subunit, Cd38 - cd38 antigen, Atp2b4 - atpase, ca++ transporting, plasma membrane 4, P2ry2 - purinergic receptor p2y, g-…
GO:0010647	positive regulation of cell communication	1.74e-07	2.7e-05	1.57	9481	941	770	120	[Fas - fas (tnf receptor superfamily member 6), Ptgs2 - prostaglandin-endoperoxide synthase 2, Nr1h3 - nuclear receptor subfamily 1, group h, member 3, Abl2 - v-abl abelson murine leukemia viral oncogene 2 (arg, abelson-related gene), Spag9 - sperm associated antigen 9, Nfat5 - nuclear factor of activated t cells 5, Vcp - valosin containing protein, Mapk8ip3 - mitogen-activated protein kinase 8 i…
GO:0042325	regulation of phosphorylation	1.74e-07	2.67e-05	1.57	9481	931	770	119	[Errfi1 - erbb receptor feedback inhibitor 1, Vav3 - vav 3 oncogene, Fas - fas (tnf receptor superfamily member 6), Ptgs2 - prostaglandin-endoperoxide synthase 2, Areg - amphiregulin, Abl2 - v-abl abelson murine leukemia viral oncogene 2 (arg, abelson-related gene), Spag9 - sperm associated antigen 9, Vcp - valosin containing protein, Atp2b4 - atpase, ca++ transporting, plasma membrane 4, Mapk8ip…
GO:1902533	positive regulation of intracellular signal transduction	1.87e-07	2.84e-05	1.76	9481	573	770	82	[Jak2 - janus kinase 2, Ppard - peroxisome proliferator activator receptor delta, Ern1 - endoplasmic reticulum (er) to nucleus signalling 1, Sphk1 - sphingosine kinase 1, Cd44 - cd44 antigen, Il1b - interleukin 1 beta, Abl2 - v-abl abelson murine leukemia viral oncogene 2 (arg, abelson-related gene), Il1a - interleukin 1 alpha, Spag9 - sperm associated antigen 9, Sash1 - sam and sh3 domain contai…
GO:0043207	response to external biotic stimulus	2.28e-07	3.43e-05	1.85	9481	465	770	70	[Jak2 - janus kinase 2, Ppard - peroxisome proliferator activator receptor delta, Cxcl3 - chemokine (c-x-c motif) ligand 3, Abca1 - atp-binding cassette, sub-family a (abc1), member 1, Ifih1 - interferon induced with helicase c domain 1, Nr1h3 - nuclear receptor subfamily 1, group h, member 3, Ptgs2 - prostaglandin-endoperoxide synthase 2, Oas1a - 2'-5' oligoadenylate synthetase 1a, Il1b - interl…
GO:0051051	negative regulation of transport	3.13e-07	4.64e-05	2.07	9481	310	770	52	[Ptgs2 - prostaglandin-endoperoxide synthase 2, Nr1h3 - nuclear receptor subfamily 1, group h, member 3, Snx27 - sorting nexin family member 27, Il1b - interleukin 1 beta, Osm - oncostatin m, Entpd1 - ectonucleoside triphosphate diphosphohydrolase 1, Arg2 - arginase type ii, Sh2b2 - sh2b adaptor protein 2, Ubqln1 - ubiquilin 1, Cd300lf - cd300 antigen like family member f, Map4k4 - mitogen-activa…
GO:0071222	cellular response to lipopolysaccharide	3.84e-07	5.63e-05	3.02	9481	102	770	25	[Jak2 - janus kinase 2, Ppard - peroxisome proliferator activator receptor delta, Cxcl3 - chemokine (c-x-c motif) ligand 3, Abca1 - atp-binding cassette, sub-family a (abc1), member 1, Ticam1 - toll-like receptor adaptor molecule 1, Nr1h3 - nuclear receptor subfamily 1, group h, member 3, Il1b - interleukin 1 beta, Cd274 - cd274 antigen, Adam9 - a disintegrin and metallopeptidase domain 9 (meltri…
GO:0001932	regulation of protein phosphorylation	3.95e-07	5.74e-05	1.59	9481	845	770	109	[Errfi1 - erbb receptor feedback inhibitor 1, Fas - fas (tnf receptor superfamily member 6), Ptgs2 - prostaglandin-endoperoxide synthase 2, Areg - amphiregulin, Abl2 - v-abl abelson murine leukemia viral oncogene 2 (arg, abelson-related gene), Spag9 - sperm associated antigen 9, Atp2b4 - atpase, ca++ transporting, plasma membrane 4, Mapk8ip3 - mitogen-activated protein kinase 8 interacting protei…
GO:0002791	regulation of peptide secretion	4.26e-07	6.12e-05	2.08	9481	296	770	50	[Jak2 - janus kinase 2, Ppard - peroxisome proliferator activator receptor delta, Ifih1 - interferon induced with helicase c domain 1, Nr1h3 - nuclear receptor subfamily 1, group h, member 3, Il1b - interleukin 1 beta, Abl2 - v-abl abelson murine leukemia viral oncogene 2 (arg, abelson-related gene), Il1a - interleukin 1 alpha, Hif1a - hypoxia inducible factor 1, alpha subunit, Osm - oncostatin m…
GO:0071219	cellular response to molecule of bacterial origin	4.83e-07	6.87e-05	2.91	9481	110	770	26	[Jak2 - janus kinase 2, Ppard - peroxisome proliferator activator receptor delta, Cxcl3 - chemokine (c-x-c motif) ligand 3, Abca1 - atp-binding cassette, sub-family a (abc1), member 1, Ticam1 - toll-like receptor adaptor molecule 1, Nr1h3 - nuclear receptor subfamily 1, group h, member 3, Il1b - interleukin 1 beta, Cd274 - cd274 antigen, Adam9 - a disintegrin and metallopeptidase domain 9 (meltri…
GO:1904018	positive regulation of vasculature development	4.89e-07	6.87e-05	2.84	9481	117	770	27	[Sphk1 - sphingosine kinase 1, Kdr - kinase insert domain protein receptor, Itga5 - integrin alpha 5 (fibronectin receptor alpha), Pxn - paxillin, Ptgs2 - prostaglandin-endoperoxide synthase 2, Il1b - interleukin 1 beta, Vegfa - vascular endothelial growth factor a, Hif1a - hypoxia inducible factor 1, alpha subunit, Il1a - interleukin 1 alpha, Sash1 - sam and sh3 domain containing 1, Pkm - pyruva…
GO:0055080	cation homeostasis	5.11e-07	7.12e-05	2	9481	332	770	54	[Jak2 - janus kinase 2, Cxcl3 - chemokine (c-x-c motif) ligand 3, Atp6v1g1 - atpase, h+ transporting, lysosomal v1 subunit g1, Il1b - interleukin 1 beta, Abl2 - v-abl abelson murine leukemia viral oncogene 2 (arg, abelson-related gene), Hif1a - hypoxia inducible factor 1, alpha subunit, Cd38 - cd38 antigen, Atp2b4 - atpase, ca++ transporting, plasma membrane 4, P2ry2 - purinergic receptor p2y, g-…
GO:0009607	response to biotic stimulus	5.14e-07	7.07e-05	1.81	9481	484	770	71	[Jak2 - janus kinase 2, Ppard - peroxisome proliferator activator receptor delta, Cxcl3 - chemokine (c-x-c motif) ligand 3, Abca1 - atp-binding cassette, sub-family a (abc1), member 1, Ifih1 - interferon induced with helicase c domain 1, Nr1h3 - nuclear receptor subfamily 1, group h, member 3, Ptgs2 - prostaglandin-endoperoxide synthase 2, Oas1a - 2'-5' oligoadenylate synthetase 1a, Il1b - interl…
GO:0006875	cellular metal ion homeostasis	5.82e-07	7.93e-05	2.16	9481	257	770	45	[Jak2 - janus kinase 2, Tcirg1 - t cell, immune regulator 1, atpase, h+ transporting, lysosomal v0 protein a3, Atp2a2 - atpase, ca++ transporting, cardiac muscle, slow twitch 2, Cxcl3 - chemokine (c-x-c motif) ligand 3, Ednrb - endothelin receptor type b, Kdr - kinase insert domain protein receptor, Atp1b3 - atpase, na+/k+ transporting, beta 3 polypeptide, Atp6v1g1 - atpase, h+ transporting, lyso…
GO:0022603	regulation of anatomical structure morphogenesis	6.06e-07	8.18e-05	1.7	9481	608	770	84	[Tmbim1 - transmembrane bax inhibitor motif containing 1, Sphk1 - sphingosine kinase 1, Sparc - secreted acidic cysteine rich glycoprotein, Cd44 - cd44 antigen, Jag1 - jagged 1, Ist1 - increased sodium tolerance 1 homolog (yeast), Ptgs2 - prostaglandin-endoperoxide synthase 2, Il1b - interleukin 1 beta, Il1a - interleukin 1 alpha, Abl2 - v-abl abelson murine leukemia viral oncogene 2 (arg, abelso…
GO:0050790	regulation of catalytic activity	6.55e-07	8.75e-05	1.49	9481	1118	770	135	[Arl1 - adp-ribosylation factor-like 1, Fas - fas (tnf receptor superfamily member 6), Errfi1 - erbb receptor feedback inhibitor 1, Vav3 - vav 3 oncogene, Ptgs2 - prostaglandin-endoperoxide synthase 2, Nr1h3 - nuclear receptor subfamily 1, group h, member 3, Oas1a - 2'-5' oligoadenylate synthetase 1a, Abl2 - v-abl abelson murine leukemia viral oncogene 2 (arg, abelson-related gene), Spag9 - sperm…
GO:0050865	regulation of cell activation	6.7e-07	8.86e-05	1.94	9481	361	770	57	[Jak2 - janus kinase 2, Fas - fas (tnf receptor superfamily member 6), Vav3 - vav 3 oncogene, Sphk1 - sphingosine kinase 1, Cd44 - cd44 antigen, Nr1h3 - nuclear receptor subfamily 1, group h, member 3, Il1b - interleukin 1 beta, Cd38 - cd38 antigen, Arg2 - arginase type ii, Mif - macrophage migration inhibitory factor, Mmp14 - matrix metallopeptidase 14 (membrane-inserted), Cd300lf - cd300 antige…
GO:0090087	regulation of peptide transport	6.82e-07	8.93e-05	1.82	9481	460	770	68	[Jak2 - janus kinase 2, Ppard - peroxisome proliferator activator receptor delta, Ifih1 - interferon induced with helicase c domain 1, Nr1h3 - nuclear receptor subfamily 1, group h, member 3, Ptgs2 - prostaglandin-endoperoxide synthase 2, Il1b - interleukin 1 beta, Hif1a - hypoxia inducible factor 1, alpha subunit, Abl2 - v-abl abelson murine leukemia viral oncogene 2 (arg, abelson-related gene),…
GO:0051094	positive regulation of developmental process	7.06e-07	9.15e-05	1.59	9481	805	770	104	[Ist1 - increased sodium tolerance 1 homolog (yeast), Ptgs2 - prostaglandin-endoperoxide synthase 2, Abl2 - v-abl abelson murine leukemia viral oncogene 2 (arg, abelson-related gene), Spag9 - sperm associated antigen 9, Pkm - pyruvate kinase, muscle, Arg2 - arginase type ii, Mapk8ip3 - mitogen-activated protein kinase 8 interacting protein 3, Capn2 - calpain 2, Trak1 - trafficking protein, kinesi…
GO:0050708	regulation of protein secretion	7.96e-07	0.000102	2.07	9481	285	770	48	[Jak2 - janus kinase 2, Anxa4 - annexin a4, Ppard - peroxisome proliferator activator receptor delta, Tcirg1 - t cell, immune regulator 1, atpase, h+ transporting, lysosomal v0 protein a3, Rhbdf2 - rhomboid 5 homolog 2 (drosophila), Anxa5 - annexin a5, Ifih1 - interferon induced with helicase c domain 1, Nr1h3 - nuclear receptor subfamily 1, group h, member 3, Il1b - interleukin 1 beta, Hif1a - h…
GO:0050878	regulation of body fluid levels	8.14e-07	0.000104	2.71	9481	127	770	28	[Anxa5 - annexin a5, Ednrb - endothelin receptor type b, Nr1h3 - nuclear receptor subfamily 1, group h, member 3, Vegfa - vascular endothelial growth factor a, Hif1a - hypoxia inducible factor 1, alpha subunit, P2ry2 - purinergic receptor p2y, g-protein coupled 2, Ugcg - udp-glucose ceramide glucosyltransferase, Aprt - adenine phosphoribosyl transferase, Dtnbp1 - dystrobrevin binding protein 1, M…
GO:0031399	regulation of protein modification process	8.6e-07	0.000108	1.48	9481	1113	770	134	[Fas - fas (tnf receptor superfamily member 6), Errfi1 - erbb receptor feedback inhibitor 1, Areg - amphiregulin, Ptgs2 - prostaglandin-endoperoxide synthase 2, Abl2 - v-abl abelson murine leukemia viral oncogene 2 (arg, abelson-related gene), Spag9 - sperm associated antigen 9, Tollip - toll interacting protein, Vcp - valosin containing protein, Atp2b4 - atpase, ca++ transporting, plasma membran…
GO:0002793	positive regulation of peptide secretion	9.05e-07	0.000113	2.36	9481	188	770	36	[Clcf1 - cardiotrophin-like cytokine factor 1, Jak2 - janus kinase 2, Ppard - peroxisome proliferator activator receptor delta, Ifih1 - interferon induced with helicase c domain 1, Il1b - interleukin 1 beta, Abl2 - v-abl abelson murine leukemia viral oncogene 2 (arg, abelson-related gene), Il1a - interleukin 1 alpha, Hif1a - hypoxia inducible factor 1, alpha subunit, Cd274 - cd274 antigen, Osm - …
GO:0043408	regulation of MAPK cascade	9.09e-07	0.000112	1.86	9481	418	770	63	[Jak2 - janus kinase 2, Ern1 - endoplasmic reticulum (er) to nucleus signalling 1, Sphk1 - sphingosine kinase 1, Errfi1 - erbb receptor feedback inhibitor 1, Fas - fas (tnf receptor superfamily member 6), Cd44 - cd44 antigen, Il1b - interleukin 1 beta, Abl2 - v-abl abelson murine leukemia viral oncogene 2 (arg, abelson-related gene), Il1a - interleukin 1 alpha, Sash1 - sam and sh3 domain containi…
GO:0006928	movement of cell or subcellular component	1.02e-06	0.000124	1.66	9481	654	770	88	[Ppard - peroxisome proliferator activator receptor delta, Gpc1 - glypican 1, Vav3 - vav 3 oncogene, Cxcl3 - chemokine (c-x-c motif) ligand 3, Cd44 - cd44 antigen, Lamc1 - laminin, gamma 1, Lrp12 - low density lipoprotein-related protein 12, Il1b - interleukin 1 beta, Hif1a - hypoxia inducible factor 1, alpha subunit, Il17ra - interleukin 17 receptor a, Atp2b4 - atpase, ca++ transporting, plasma …
GO:0051223	regulation of protein transport	1.14e-06	0.000138	1.81	9481	448	770	66	[Jak2 - janus kinase 2, Ppard - peroxisome proliferator activator receptor delta, Ifih1 - interferon induced with helicase c domain 1, Nr1h3 - nuclear receptor subfamily 1, group h, member 3, Ptgs2 - prostaglandin-endoperoxide synthase 2, Il1b - interleukin 1 beta, Hif1a - hypoxia inducible factor 1, alpha subunit, Abl2 - v-abl abelson murine leukemia viral oncogene 2 (arg, abelson-related gene),…
GO:0007166	cell surface receptor signaling pathway	1.43e-06	0.000172	1.57	9481	807	770	103	[Vav3 - vav 3 oncogene, Fas - fas (tnf receptor superfamily member 6), Areg - amphiregulin, Git1 - g protein-coupled receptor kinase-interactor 1, Abl2 - v-abl abelson murine leukemia viral oncogene 2 (arg, abelson-related gene), Mapkapk2 - map kinase-activated protein kinase 2, Nus1 - nuclear undecaprenyl pyrophosphate synthase 1 homolog (s. cerevisiae), Myo1e - myosin ie, Ugcg - udp-glucose cer…
GO:0060548	negative regulation of cell death	1.61e-06	0.000192	1.66	9481	632	770	85	[Jak2 - janus kinase 2, Ppard - peroxisome proliferator activator receptor delta, Tmbim1 - transmembrane bax inhibitor motif containing 1, Sphk1 - sphingosine kinase 1, Fas - fas (tnf receptor superfamily member 6), Cd44 - cd44 antigen, Mitf - microphthalmia-associated transcription factor, Bcl2a1b - b cell leukemia/lymphoma 2 related protein a1b, Ptgs2 - prostaglandin-endoperoxide synthase 2, Il…
GO:0009967	positive regulation of signal transduction	1.79e-06	0.000211	1.54	9481	861	770	108	[Fas - fas (tnf receptor superfamily member 6), Nr1h3 - nuclear receptor subfamily 1, group h, member 3, Abl2 - v-abl abelson murine leukemia viral oncogene 2 (arg, abelson-related gene), Nfat5 - nuclear factor of activated t cells 5, Spag9 - sperm associated antigen 9, Vcp - valosin containing protein, Mapk8ip3 - mitogen-activated protein kinase 8 interacting protein 3, Cd300lf - cd300 antigen l…
GO:0051246	regulation of protein metabolic process	2.01e-06	0.000236	1.36	9481	1697	770	187	[Errfi1 - erbb receptor feedback inhibitor 1, Fas - fas (tnf receptor superfamily member 6), Ist1 - increased sodium tolerance 1 homolog (yeast), Nr1h3 - nuclear receptor subfamily 1, group h, member 3, Ptgs2 - prostaglandin-endoperoxide synthase 2, Areg - amphiregulin, Abl2 - v-abl abelson murine leukemia viral oncogene 2 (arg, abelson-related gene), Spag9 - sperm associated antigen 9, Vcp - val…
GO:0045785	positive regulation of cell adhesion	2.02e-06	0.000235	2.08	9481	260	770	44	[Jak2 - janus kinase 2, Emilin2 - elastin microfibril interfacer 2, Vav3 - vav 3 oncogene, Kdr - kinase insert domain protein receptor, Cd44 - cd44 antigen, Itga5 - integrin alpha 5 (fibronectin receptor alpha), Vegfa - vascular endothelial growth factor a, Il1b - interleukin 1 beta, Cd274 - cd274 antigen, Nfat5 - nuclear factor of activated t cells 5, Adam8 - a disintegrin and metallopeptidase d…
GO:0050776	regulation of immune response	2.05e-06	0.000236	1.77	9481	474	770	68	[Vav3 - vav 3 oncogene, Cd44 - cd44 antigen, Ifih1 - interferon induced with helicase c domain 1, Nr1h3 - nuclear receptor subfamily 1, group h, member 3, Il1r1 - interleukin 1 receptor, type i, Il1b - interleukin 1 beta, Mapkapk2 - map kinase-activated protein kinase 2, Cd38 - cd38 antigen, Mif - macrophage migration inhibitory factor, Arg2 - arginase type ii, Hk1 - hexokinase 1, Sh2b2 - sh2b ad…
GO:0070201	regulation of establishment of protein localization	2.21e-06	0.000252	1.76	9481	475	770	68	[Jak2 - janus kinase 2, Ppard - peroxisome proliferator activator receptor delta, Ifih1 - interferon induced with helicase c domain 1, Nr1h3 - nuclear receptor subfamily 1, group h, member 3, Ptgs2 - prostaglandin-endoperoxide synthase 2, Il1b - interleukin 1 beta, Hif1a - hypoxia inducible factor 1, alpha subunit, Abl2 - v-abl abelson murine leukemia viral oncogene 2 (arg, abelson-related gene),…
GO:0051704	multi-organism process	2.48e-06	0.000281	1.71	9481	533	770	74	[Cxcl3 - chemokine (c-x-c motif) ligand 3, Ifih1 - interferon induced with helicase c domain 1, Ist1 - increased sodium tolerance 1 homolog (yeast), Atxn1 - ataxin 1, Pi4ka - phosphatidylinositol 4-kinase, catalytic, alpha polypeptide, Oas1a - 2'-5' oligoadenylate synthetase 1a, Il1b - interleukin 1 beta, Abl2 - v-abl abelson murine leukemia viral oncogene 2 (arg, abelson-related gene), Vcp - val…
GO:0045089	positive regulation of innate immune response	2.53e-06	0.000284	2.57	9481	134	770	28	[Pik3ap1 - phosphoinositide-3-kinase adaptor protein 1, Tbk1 - tank-binding kinase 1, Riok3 - rio kinase 3, Ifih1 - interferon induced with helicase c domain 1, Ticam1 - toll-like receptor adaptor molecule 1, Nr1h3 - nuclear receptor subfamily 1, group h, member 3, Pvr - poliovirus receptor, Adam8 - a disintegrin and metallopeptidase domain 8, Lamp1 - lysosomal-associated membrane protein 1, Mapk…
GO:0050714	positive regulation of protein secretion	2.85e-06	0.000317	2.31	9481	181	770	34	[Jak2 - janus kinase 2, Ppard - peroxisome proliferator activator receptor delta, Ifih1 - interferon induced with helicase c domain 1, Il1b - interleukin 1 beta, Abl2 - v-abl abelson murine leukemia viral oncogene 2 (arg, abelson-related gene), Hif1a - hypoxia inducible factor 1, alpha subunit, Il1a - interleukin 1 alpha, Cd274 - cd274 antigen, Osm - oncostatin m, Adam9 - a disintegrin and metall…
GO:0007204	positive regulation of cytosolic calcium ion concentration	2.94e-06	0.000325	2.72	9481	113	770	25	[Jak2 - janus kinase 2, Cxcl3 - chemokine (c-x-c motif) ligand 3, Ednrb - endothelin receptor type b, Kdr - kinase insert domain protein receptor, Il1b - interleukin 1 beta, Abl2 - v-abl abelson murine leukemia viral oncogene 2 (arg, abelson-related gene), Asph - aspartate-beta-hydroxylase, Cd38 - cd38 antigen, P2ry2 - purinergic receptor p2y, g-protein coupled 2, Cxcl2 - chemokine (c-x-c motif) …
GO:0009605	response to external stimulus	2.99e-06	0.000327	1.59	9481	730	770	94	[Jak2 - janus kinase 2, Slc2a1 - solute carrier family 2 (facilitated glucose transporter), member 1, Ppard - peroxisome proliferator activator receptor delta, Cxcl3 - chemokine (c-x-c motif) ligand 3, Fas - fas (tnf receptor superfamily member 6), Abca1 - atp-binding cassette, sub-family a (abc1), member 1, Ifih1 - interferon induced with helicase c domain 1, Nr1h3 - nuclear receptor subfamily 1…
GO:0045766	positive regulation of angiogenesis	3.01e-06	0.000327	2.79	9481	106	770	24	[Lgals3 - lectin, galactose binding, soluble 3, Sphk1 - sphingosine kinase 1, Kdr - kinase insert domain protein receptor, C5ar1 - complement component 5a receptor 1, Itga5 - integrin alpha 5 (fibronectin receptor alpha), Ptgs2 - prostaglandin-endoperoxide synthase 2, Pxn - paxillin, Vegfa - vascular endothelial growth factor a, Il1b - interleukin 1 beta, Il1a - interleukin 1 alpha, Hif1a - hypox…
GO:0051480	regulation of cytosolic calcium ion concentration	3.15e-06	0.00034	2.6	9481	128	770	27	[Jak2 - janus kinase 2, Cxcl3 - chemokine (c-x-c motif) ligand 3, Ednrb - endothelin receptor type b, Kdr - kinase insert domain protein receptor, Il1b - interleukin 1 beta, Abl2 - v-abl abelson murine leukemia viral oncogene 2 (arg, abelson-related gene), Asph - aspartate-beta-hydroxylase, Cd38 - cd38 antigen, Atp2b4 - atpase, ca++ transporting, plasma membrane 4, P2ry2 - purinergic receptor p2y…
GO:0032102	negative regulation of response to external stimulus	3.24e-06	0.000346	2.3	9481	182	770	34	[Ppard - peroxisome proliferator activator receptor delta, Anxa5 - annexin a5, Cd44 - cd44 antigen, Riok3 - rio kinase 3, Nr1h3 - nuclear receptor subfamily 1, group h, member 3, Rabgef1 - rab guanine nucleotide exchange factor (gef) 1, Mefv - mediterranean fever, Arg2 - arginase type ii, Sirt2 - sirtuin 2, Mif - macrophage migration inhibitory factor, Nploc4 - nuclear protein localization 4 homo…
GO:0048585	negative regulation of response to stimulus	3.38e-06	0.000358	1.5	9481	944	770	115	[Errfi1 - erbb receptor feedback inhibitor 1, Git1 - g protein-coupled receptor kinase-interactor 1, Ptgs2 - prostaglandin-endoperoxide synthase 2, Nr1h3 - nuclear receptor subfamily 1, group h, member 3, Abl2 - v-abl abelson murine leukemia viral oncogene 2 (arg, abelson-related gene), Mefv - mediterranean fever, Hk3 - hexokinase 3, Atp2b4 - atpase, ca++ transporting, plasma membrane 4, Arg2 - a…
GO:0045595	regulation of cell differentiation	3.49e-06	0.000367	1.47	9481	1027	770	123	[Fas - fas (tnf receptor superfamily member 6), Errfi1 - erbb receptor feedback inhibitor 1, Ist1 - increased sodium tolerance 1 homolog (yeast), Ptgs2 - prostaglandin-endoperoxide synthase 2, Areg - amphiregulin, Abl2 - v-abl abelson murine leukemia viral oncogene 2 (arg, abelson-related gene), Spag9 - sperm associated antigen 9, Jdp2 - jun dimerization protein 2, Mapk8ip3 - mitogen-activated pr…
GO:0019221	cytokine-mediated signaling pathway	3.49e-06	0.000364	2.4	9481	159	770	31	[Jak2 - janus kinase 2, Cxcl3 - chemokine (c-x-c motif) ligand 3, Il1r1 - interleukin 1 receptor, type i, Actn4 - actinin alpha 4, Il1b - interleukin 1 beta, Il1a - interleukin 1 alpha, Slc27a1 - solute carrier family 27 (fatty acid transporter), member 1, Osm - oncostatin m, Cxcl2 - chemokine (c-x-c motif) ligand 2, Ugcg - udp-glucose ceramide glucosyltransferase, Sh2b2 - sh2b adaptor protein 2,…
GO:0072503	cellular divalent inorganic cation homeostasis	3.58e-06	0.000371	2.2	9481	207	770	37	[Jak2 - janus kinase 2, Tcirg1 - t cell, immune regulator 1, atpase, h+ transporting, lysosomal v0 protein a3, Atp2a2 - atpase, ca++ transporting, cardiac muscle, slow twitch 2, Cxcl3 - chemokine (c-x-c motif) ligand 3, Kdr - kinase insert domain protein receptor, Ednrb - endothelin receptor type b, Il1b - interleukin 1 beta, Abl2 - v-abl abelson murine leukemia viral oncogene 2 (arg, abelson-rel…
GO:0030155	regulation of cell adhesion	3.66e-06	0.000376	1.79	9481	426	770	62	[Jak2 - janus kinase 2, Emilin2 - elastin microfibril interfacer 2, Vav3 - vav 3 oncogene, Cd44 - cd44 antigen, Jag1 - jagged 1, Il1b - interleukin 1 beta, Abl2 - v-abl abelson murine leukemia viral oncogene 2 (arg, abelson-related gene), Nfat5 - nuclear factor of activated t cells 5, Arg2 - arginase type ii, Zfp703 - zinc finger protein 703, Mmp14 - matrix metallopeptidase 14 (membrane-inserted)…
GO:0010941	regulation of cell death	3.71e-06	0.000378	1.47	9481	1049	770	125	[Fas - fas (tnf receptor superfamily member 6), Ptgs2 - prostaglandin-endoperoxide synthase 2, Abl2 - v-abl abelson murine leukemia viral oncogene 2 (arg, abelson-related gene), Fam129b - family with sequence similarity 129, member b, Vcp - valosin containing protein, Hk3 - hexokinase 3, Arg2 - arginase type ii, Stk40 - serine/threonine kinase 40, Capn2 - calpain 2, Phlpp1 - ph domain and leucine…
GO:0050778	positive regulation of immune response	3.84e-06	0.000389	1.91	9481	336	770	52	[Vav3 - vav 3 oncogene, Cd44 - cd44 antigen, Ifih1 - interferon induced with helicase c domain 1, Nr1h3 - nuclear receptor subfamily 1, group h, member 3, Il1r1 - interleukin 1 receptor, type i, Il1b - interleukin 1 beta, Mapkapk2 - map kinase-activated protein kinase 2, Cd38 - cd38 antigen, Mif - macrophage migration inhibitory factor, Hk1 - hexokinase 1, Sh2b2 - sh2b adaptor protein 2, Irak2 - …
GO:0002694	regulation of leukocyte activation	4.2e-06	0.000422	1.9	9481	337	770	52	[Vav3 - vav 3 oncogene, Fas - fas (tnf receptor superfamily member 6), Sphk1 - sphingosine kinase 1, Cd44 - cd44 antigen, Nr1h3 - nuclear receptor subfamily 1, group h, member 3, Il1b - interleukin 1 beta, Cd38 - cd38 antigen, Arg2 - arginase type ii, Mif - macrophage migration inhibitory factor, Mmp14 - matrix metallopeptidase 14 (membrane-inserted), Cd300lf - cd300 antigen like family member f,…
GO:0055065	metal ion homeostasis	4.21e-06	0.000419	1.98	9481	293	770	47	[Jak2 - janus kinase 2, Atp2a2 - atpase, ca++ transporting, cardiac muscle, slow twitch 2, Tcirg1 - t cell, immune regulator 1, atpase, h+ transporting, lysosomal v0 protein a3, Cxcl3 - chemokine (c-x-c motif) ligand 3, Kdr - kinase insert domain protein receptor, Ednrb - endothelin receptor type b, Atp1b3 - atpase, na+/k+ transporting, beta 3 polypeptide, Atp6v1g1 - atpase, h+ transporting, lyso…
GO:0031401	positive regulation of protein modification process	4.25e-06	0.000421	1.57	9481	736	770	94	[Jak2 - janus kinase 2, Ern1 - endoplasmic reticulum (er) to nucleus signalling 1, Sphk1 - sphingosine kinase 1, Fas - fas (tnf receptor superfamily member 6), Cd44 - cd44 antigen, Areg - amphiregulin, Ptgs2 - prostaglandin-endoperoxide synthase 2, Jarid2 - jumonji, at rich interactive domain 2, Il1b - interleukin 1 beta, Il1a - interleukin 1 alpha, Abl2 - v-abl abelson murine leukemia viral onco…
GO:0071216	cellular response to biotic stimulus	4.3e-06	0.000423	2.56	9481	130	770	27	[Jak2 - janus kinase 2, Ppard - peroxisome proliferator activator receptor delta, Cxcl3 - chemokine (c-x-c motif) ligand 3, Abca1 - atp-binding cassette, sub-family a (abc1), member 1, Ticam1 - toll-like receptor adaptor molecule 1, Nr1h3 - nuclear receptor subfamily 1, group h, member 3, Il1b - interleukin 1 beta, Cd274 - cd274 antigen, Adam9 - a disintegrin and metallopeptidase domain 9 (meltri…
GO:0006811	ion transport	4.75e-06	0.000464	1.73	9481	476	770	67	[Slc2a1 - solute carrier family 2 (facilitated glucose transporter), member 1, Ppard - peroxisome proliferator activator receptor delta, Sfxn5 - sideroflexin 5, Abca1 - atp-binding cassette, sub-family a (abc1), member 1, Atp6v1g1 - atpase, h+ transporting, lysosomal v1 subunit g1, Clcn5 - chloride channel 5, Atp2b4 - atpase, ca++ transporting, plasma membrane 4, Clcn7 - chloride channel 7, Slc31…
GO:0050707	regulation of cytokine secretion	5.01e-06	0.000485	2.54	9481	131	770	27	[Anxa4 - annexin a4, Ifih1 - interferon induced with helicase c domain 1, Il1b - interleukin 1 beta, Il1a - interleukin 1 alpha, Abl2 - v-abl abelson murine leukemia viral oncogene 2 (arg, abelson-related gene), Cd274 - cd274 antigen, Osm - oncostatin m, Rabgef1 - rab guanine nucleotide exchange factor (gef) 1, Il17ra - interleukin 17 receptor a, Mif - macrophage migration inhibitory factor, Arg2…
GO:0043410	positive regulation of MAPK cascade	5.45e-06	0.000523	1.97	9481	287	770	46	[Jak2 - janus kinase 2, Ern1 - endoplasmic reticulum (er) to nucleus signalling 1, Sphk1 - sphingosine kinase 1, Kdr - kinase insert domain protein receptor, Cd44 - cd44 antigen, Mdfic - myod family inhibitor domain containing, Pxn - paxillin, Vegfa - vascular endothelial growth factor a, Il1b - interleukin 1 beta, Il1a - interleukin 1 alpha, Abl2 - v-abl abelson murine leukemia viral oncogene 2 …
GO:0051336	regulation of hydrolase activity	5.47e-06	0.000522	1.65	9481	583	770	78	[Jak2 - janus kinase 2, Arl1 - adp-ribosylation factor-like 1, Vav3 - vav 3 oncogene, Fas - fas (tnf receptor superfamily member 6), Cd44 - cd44 antigen, Nr1h3 - nuclear receptor subfamily 1, group h, member 3, Ptgs2 - prostaglandin-endoperoxide synthase 2, Oas1a - 2'-5' oligoadenylate synthetase 1a, Abl2 - v-abl abelson murine leukemia viral oncogene 2 (arg, abelson-related gene), Oas3 - 2'-5' o…
GO:0006955	immune response	5.81e-06	0.000551	1.77	9481	432	770	62	[Jak2 - janus kinase 2, Fas - fas (tnf receptor superfamily member 6), Cxcl3 - chemokine (c-x-c motif) ligand 3, Stx11 - syntaxin 11, Jag1 - jagged 1, Ifih1 - interferon induced with helicase c domain 1, Il1b - interleukin 1 beta, Il1a - interleukin 1 alpha, Osm - oncostatin m, Tollip - toll interacting protein, Oas3 - 2'-5' oligoadenylate synthetase 3, Mefv - mediterranean fever, Arg2 - arginase…
GO:0006820	anion transport	5.95e-06	0.00056	2.21	9481	195	770	35	[Ppard - peroxisome proliferator activator receptor delta, Slc2a1 - solute carrier family 2 (facilitated glucose transporter), member 1, Sfxn5 - sideroflexin 5, Abca1 - atp-binding cassette, sub-family a (abc1), member 1, Clcn5 - chloride channel 5, Osbpl8 - oxysterol binding protein-like 8, Slc27a1 - solute carrier family 27 (fatty acid transporter), member 1, Slc6a8 - solute carrier family 6 (n…
GO:0032501	multicellular organismal process	6.03e-06	0.000563	1.36	9481	1539	770	170	[Abca1 - atp-binding cassette, sub-family a (abc1), member 1, Gpd2 - glycerol phosphate dehydrogenase 2, mitochondrial, Nr1h3 - nuclear receptor subfamily 1, group h, member 3, Ptgs2 - prostaglandin-endoperoxide synthase 2, Areg - amphiregulin, Abi1 - abl-interactor 1, Abl2 - v-abl abelson murine leukemia viral oncogene 2 (arg, abelson-related gene), Nfat5 - nuclear factor of activated t cells 5,…
GO:0006810	transport	6.28e-06	0.000582	1.32	9481	1881	770	201	[Arl1 - adp-ribosylation factor-like 1, Abca1 - atp-binding cassette, sub-family a (abc1), member 1, Ist1 - increased sodium tolerance 1 homolog (yeast), Abl2 - v-abl abelson murine leukemia viral oncogene 2 (arg, abelson-related gene), Stx12 - syntaxin 12, Fam129b - family with sequence similarity 129, member b, Vcp - valosin containing protein, Mapkapk2 - map kinase-activated protein kinase 2, …
GO:0051234	establishment of localization	7.51e-06	0.000692	1.3	9481	1964	770	208	[Arl1 - adp-ribosylation factor-like 1, Abca1 - atp-binding cassette, sub-family a (abc1), member 1, Ist1 - increased sodium tolerance 1 homolog (yeast), Stx12 - syntaxin 12, Abl2 - v-abl abelson murine leukemia viral oncogene 2 (arg, abelson-related gene), Fam129b - family with sequence similarity 129, member b, Vcp - valosin containing protein, Mapkapk2 - map kinase-activated protein kinase 2, …
GO:0097755	positive regulation of blood vessel diameter	7.77e-06	0.00071	4.35	9481	34	770	12	[Ppard - peroxisome proliferator activator receptor delta, Kdr - kinase insert domain protein receptor, Ednrb - endothelin receptor type b, Gch1 - gtp cyclohydrolase 1, Adora2b - adenosine a2b receptor, Hif1a - hypoxia inducible factor 1, alpha subunit, Tnf - tumor necrosis factor, Adora2a - adenosine a2a receptor, Dock4 - dedicator of cytokinesis 4, Sod2 - superoxide dismutase 2, mitochondrial, …
GO:0071396	cellular response to lipid	8.22e-06	0.000747	2.15	9481	206	770	36	[Jak2 - janus kinase 2, Ppard - peroxisome proliferator activator receptor delta, Cxcl3 - chemokine (c-x-c motif) ligand 3, Abca1 - atp-binding cassette, sub-family a (abc1), member 1, Ticam1 - toll-like receptor adaptor molecule 1, Atp1a1 - atpase, na+/k+ transporting, alpha 1 polypeptide, Nr1h3 - nuclear receptor subfamily 1, group h, member 3, Il1b - interleukin 1 beta, Abl2 - v-abl abelson mu…
GO:0032268	regulation of cellular protein metabolic process	9.01e-06	0.000813	1.35	9481	1571	770	172	[Errfi1 - erbb receptor feedback inhibitor 1, Fas - fas (tnf receptor superfamily member 6), Ist1 - increased sodium tolerance 1 homolog (yeast), Nr1h3 - nuclear receptor subfamily 1, group h, member 3, Ptgs2 - prostaglandin-endoperoxide synthase 2, Areg - amphiregulin, Abl2 - v-abl abelson murine leukemia viral oncogene 2 (arg, abelson-related gene), Spag9 - sperm associated antigen 9, Vcp - val…
GO:0003018	vascular process in circulatory system	9.04e-06	0.000811	2.84	9481	91	770	21	[Ppard - peroxisome proliferator activator receptor delta, Kdr - kinase insert domain protein receptor, Ednrb - endothelin receptor type b, Ptgs2 - prostaglandin-endoperoxide synthase 2, Vegfa - vascular endothelial growth factor a, Hif1a - hypoxia inducible factor 1, alpha subunit, Dock4 - dedicator of cytokinesis 4, Manf - mesencephalic astrocyte-derived neurotrophic factor, Dusp5 - dual specif…
GO:0033993	response to lipid	9.92e-06	0.000883	1.87	9481	329	770	50	[Jak2 - janus kinase 2, Ppard - peroxisome proliferator activator receptor delta, Cxcl3 - chemokine (c-x-c motif) ligand 3, Fas - fas (tnf receptor superfamily member 6), Abca1 - atp-binding cassette, sub-family a (abc1), member 1, Ptgs2 - prostaglandin-endoperoxide synthase 2, Areg - amphiregulin, Nr1h3 - nuclear receptor subfamily 1, group h, member 3, Il1b - interleukin 1 beta, Abl2 - v-abl ab…
GO:0002685	regulation of leukocyte migration	1.07e-05	0.000944	2.54	9481	121	770	25	[Bst1 - bone marrow stromal cell antigen 1, Il1r1 - interleukin 1 receptor, type i, Il1b - interleukin 1 beta, Vegfa - vascular endothelial growth factor a, Il1a - interleukin 1 alpha, Adam8 - a disintegrin and metallopeptidase domain 8, Rabgef1 - rab guanine nucleotide exchange factor (gef) 1, Mif - macrophage migration inhibitory factor, Mmp14 - matrix metallopeptidase 14 (membrane-inserted), L…
GO:0051247	positive regulation of protein metabolic process	1.1e-05	0.000969	1.44	9481	1051	770	123	[Fas - fas (tnf receptor superfamily member 6), Ist1 - increased sodium tolerance 1 homolog (yeast), Ptgs2 - prostaglandin-endoperoxide synthase 2, Nr1h3 - nuclear receptor subfamily 1, group h, member 3, Areg - amphiregulin, Abl2 - v-abl abelson murine leukemia viral oncogene 2 (arg, abelson-related gene), Spag9 - sperm associated antigen 9, Vcp - valosin containing protein, Tollip - toll intera…
GO:1901701	cellular response to oxygen-containing compound	1.19e-05	0.00104	1.7	9481	470	770	65	[Jak2 - janus kinase 2, Ern1 - endoplasmic reticulum (er) to nucleus signalling 1, Ppard - peroxisome proliferator activator receptor delta, Sphk1 - sphingosine kinase 1, Cxcl3 - chemokine (c-x-c motif) ligand 3, Abca1 - atp-binding cassette, sub-family a (abc1), member 1, Nr1h3 - nuclear receptor subfamily 1, group h, member 3, Il1b - interleukin 1 beta, Abl2 - v-abl abelson murine leukemia vira…
GO:0006874	cellular calcium ion homeostasis	1.22e-05	0.00106	2.17	9481	193	770	34	[Jak2 - janus kinase 2, Tcirg1 - t cell, immune regulator 1, atpase, h+ transporting, lysosomal v0 protein a3, Atp2a2 - atpase, ca++ transporting, cardiac muscle, slow twitch 2, Cxcl3 - chemokine (c-x-c motif) ligand 3, Kdr - kinase insert domain protein receptor, Ednrb - endothelin receptor type b, Il1b - interleukin 1 beta, Abl2 - v-abl abelson murine leukemia viral oncogene 2 (arg, abelson-rel…
GO:0051716	cellular response to stimulus	1.22e-05	0.00106	1.32	9481	1733	770	186	[Slc2a1 - solute carrier family 2 (facilitated glucose transporter), member 1, Errfi1 - erbb receptor feedback inhibitor 1, Vav3 - vav 3 oncogene, Fas - fas (tnf receptor superfamily member 6), Abca1 - atp-binding cassette, sub-family a (abc1), member 1, Ifih1 - interferon induced with helicase c domain 1, Morf4l2 - mortality factor 4 like 2, Nr1h3 - nuclear receptor subfamily 1, group h, member …
GO:0006950	response to stress	1.23e-05	0.00106	1.33	9481	1645	770	178	[Slc2a1 - solute carrier family 2 (facilitated glucose transporter), member 1, Errfi1 - erbb receptor feedback inhibitor 1, Vav3 - vav 3 oncogene, Fas - fas (tnf receptor superfamily member 6), Ifih1 - interferon induced with helicase c domain 1, Morf4l2 - mortality factor 4 like 2, Ptgs2 - prostaglandin-endoperoxide synthase 2, Oas1a - 2'-5' oligoadenylate synthetase 1a, Oas3 - 2'-5' oligoadenyl…
GO:0050867	positive regulation of cell activation	1.37e-05	0.00116	2.08	9481	219	770	37	[Clcf1 - cardiotrophin-like cytokine factor 1, Jak2 - janus kinase 2, Vav3 - vav 3 oncogene, Ticam1 - toll-like receptor adaptor molecule 1, Bst1 - bone marrow stromal cell antigen 1, Il1b - interleukin 1 beta, Cd274 - cd274 antigen, Adam8 - a disintegrin and metallopeptidase domain 8, Lamp1 - lysosomal-associated membrane protein 1, Cd38 - cd38 antigen, Mif - macrophage migration inhibitory fact…
GO:0032270	positive regulation of cellular protein metabolic process	1.5e-05	0.00126	1.45	9481	974	770	115	[Fas - fas (tnf receptor superfamily member 6), Ist1 - increased sodium tolerance 1 homolog (yeast), Ptgs2 - prostaglandin-endoperoxide synthase 2, Nr1h3 - nuclear receptor subfamily 1, group h, member 3, Areg - amphiregulin, Abl2 - v-abl abelson murine leukemia viral oncogene 2 (arg, abelson-related gene), Spag9 - sperm associated antigen 9, Vcp - valosin containing protein, Tollip - toll intera…
GO:0050715	positive regulation of cytokine secretion	1.54e-05	0.0013	2.75	9481	94	770	21	[Clec4e - c-type lectin domain family 4, member e, Lgals9 - lectin, galactose binding, soluble 9, Clec4n - c-type lectin domain family 4, member n, Ifih1 - interferon induced with helicase c domain 1, Il1b - interleukin 1 beta, Il1a - interleukin 1 alpha, Abl2 - v-abl abelson murine leukemia viral oncogene 2 (arg, abelson-related gene), Cd274 - cd274 antigen, Osm - oncostatin m, Il17ra - interleu…
GO:0050729	positive regulation of inflammatory response	1.56e-05	0.00131	2.83	9481	87	770	20	[Jak2 - janus kinase 2, Ticam1 - toll-like receptor adaptor molecule 1, Ptgs2 - prostaglandin-endoperoxide synthase 2, Il1b - interleukin 1 beta, Tnip1 - tnfaip3 interacting protein 1, Osm - oncostatin m, Adam8 - a disintegrin and metallopeptidase domain 8, Il17ra - interleukin 17 receptor a, Mif - macrophage migration inhibitory factor, Tgm2 - transglutaminase 2, c polypeptide, Abcc1 - atp-bindi…
GO:0072507	divalent inorganic cation homeostasis	1.69e-05	0.0014	2.06	9481	221	770	37	[Jak2 - janus kinase 2, Tcirg1 - t cell, immune regulator 1, atpase, h+ transporting, lysosomal v0 protein a3, Atp2a2 - atpase, ca++ transporting, cardiac muscle, slow twitch 2, Cxcl3 - chemokine (c-x-c motif) ligand 3, Ednrb - endothelin receptor type b, Kdr - kinase insert domain protein receptor, Il1b - interleukin 1 beta, Abl2 - v-abl abelson murine leukemia viral oncogene 2 (arg, abelson-rel…
GO:0070098	chemokine-mediated signaling pathway	1.76e-05	0.00145	4.37	9481	31	770	11	[Ccl2 - chemokine (c-c motif) ligand 2, Cxcl2 - chemokine (c-x-c motif) ligand 2, Ccl9 - chemokine (c-c motif) ligand 9, Cxcl3 - chemokine (c-x-c motif) ligand 3, Cxcl1 - chemokine (c-x-c motif) ligand 1, Gpr35 - g protein-coupled receptor 35, Ccl3 - chemokine (c-c motif) ligand 3, Ccl4 - chemokine (c-c motif) ligand 4, Ccl7 - chemokine (c-c motif) ligand 7, Ccr1 - chemokine (c-c motif) receptor …
GO:0050880	regulation of blood vessel size	1.82e-05	0.00149	3	9481	74	770	18	[Ppard - peroxisome proliferator activator receptor delta, Ednrb - endothelin receptor type b, Kdr - kinase insert domain protein receptor, Ptgs2 - prostaglandin-endoperoxide synthase 2, Hif1a - hypoxia inducible factor 1, alpha subunit, Manf - mesencephalic astrocyte-derived neurotrophic factor, Dock4 - dedicator of cytokinesis 4, Dusp5 - dual specificity phosphatase 5, Cd38 - cd38 antigen, Gja1…
GO:0097746	regulation of blood vessel diameter	1.82e-05	0.00148	3	9481	74	770	18	[Ppard - peroxisome proliferator activator receptor delta, Ednrb - endothelin receptor type b, Kdr - kinase insert domain protein receptor, Ptgs2 - prostaglandin-endoperoxide synthase 2, Hif1a - hypoxia inducible factor 1, alpha subunit, Dock4 - dedicator of cytokinesis 4, Manf - mesencephalic astrocyte-derived neurotrophic factor, Dusp5 - dual specificity phosphatase 5, Cd38 - cd38 antigen, Gja1…
GO:0035150	regulation of tube size	1.82e-05	0.00147	3	9481	74	770	18	[Ppard - peroxisome proliferator activator receptor delta, Ednrb - endothelin receptor type b, Kdr - kinase insert domain protein receptor, Ptgs2 - prostaglandin-endoperoxide synthase 2, Hif1a - hypoxia inducible factor 1, alpha subunit, Dock4 - dedicator of cytokinesis 4, Manf - mesencephalic astrocyte-derived neurotrophic factor, Dusp5 - dual specificity phosphatase 5, Cd38 - cd38 antigen, Gja1…
GO:0035296	regulation of tube diameter	1.82e-05	0.00146	3	9481	74	770	18	[Ppard - peroxisome proliferator activator receptor delta, Ednrb - endothelin receptor type b, Kdr - kinase insert domain protein receptor, Ptgs2 - prostaglandin-endoperoxide synthase 2, Hif1a - hypoxia inducible factor 1, alpha subunit, Manf - mesencephalic astrocyte-derived neurotrophic factor, Dock4 - dedicator of cytokinesis 4, Dusp5 - dual specificity phosphatase 5, Cd38 - cd38 antigen, Gja1…
GO:0048523	negative regulation of cellular process	1.88e-05	0.0015	1.23	9481	2710	770	271	[Errfi1 - erbb receptor feedback inhibitor 1, Fas - fas (tnf receptor superfamily member 6), Ptgs2 - prostaglandin-endoperoxide synthase 2, Abl2 - v-abl abelson murine leukemia viral oncogene 2 (arg, abelson-related gene), Fam129b - family with sequence similarity 129, member b, Mapkapk2 - map kinase-activated protein kinase 2, Acadl - acyl-coenzyme a dehydrogenase, long-chain, Mefv - mediterrane…
GO:0031650	regulation of heat generation	1.91e-05	0.00152	8.21	9481	9	770	6	[Ednrb - endothelin receptor type b, Ptgs2 - prostaglandin-endoperoxide synthase 2, Il1b - interleukin 1 beta, Tnf - tumor necrosis factor, Slc27a1 - solute carrier family 27 (fatty acid transporter), member 1, Ccl5 - chemokine (c-c motif) ligand 5]
GO:0051222	positive regulation of protein transport	2.06e-05	0.00163	1.93	9481	275	770	43	[Jak2 - janus kinase 2, Ppard - peroxisome proliferator activator receptor delta, Ifih1 - interferon induced with helicase c domain 1, Ptgs2 - prostaglandin-endoperoxide synthase 2, Il1b - interleukin 1 beta, Hif1a - hypoxia inducible factor 1, alpha subunit, Il1a - interleukin 1 alpha, Abl2 - v-abl abelson murine leukemia viral oncogene 2 (arg, abelson-related gene), Cd274 - cd274 antigen, Osm -…
GO:0043067	regulation of programmed cell death	2.37e-05	0.00186	1.44	9481	963	770	113	[Fas - fas (tnf receptor superfamily member 6), Ptgs2 - prostaglandin-endoperoxide synthase 2, Abl2 - v-abl abelson murine leukemia viral oncogene 2 (arg, abelson-related gene), Fam129b - family with sequence similarity 129, member b, Vcp - valosin containing protein, Hk3 - hexokinase 3, Arg2 - arginase type ii, Stk40 - serine/threonine kinase 40, Capn2 - calpain 2, Phlpp1 - ph domain and leucine…
GO:0055074	calcium ion homeostasis	2.39e-05	0.00187	2.1	9481	199	770	34	[Jak2 - janus kinase 2, Tcirg1 - t cell, immune regulator 1, atpase, h+ transporting, lysosomal v0 protein a3, Atp2a2 - atpase, ca++ transporting, cardiac muscle, slow twitch 2, Cxcl3 - chemokine (c-x-c motif) ligand 3, Kdr - kinase insert domain protein receptor, Ednrb - endothelin receptor type b, Il1b - interleukin 1 beta, Abl2 - v-abl abelson murine leukemia viral oncogene 2 (arg, abelson-rel…
GO:0044093	positive regulation of molecular function	2.52e-05	0.00195	1.45	9481	933	770	110	[Arl1 - adp-ribosylation factor-like 1, Vav3 - vav 3 oncogene, Fas - fas (tnf receptor superfamily member 6), Nr1h3 - nuclear receptor subfamily 1, group h, member 3, Abl2 - v-abl abelson murine leukemia viral oncogene 2 (arg, abelson-related gene), Spag9 - sperm associated antigen 9, Fam129b - family with sequence similarity 129, member b, Vcp - valosin containing protein, Nus1 - nuclear undecap…
GO:1901214	regulation of neuron death	2.64e-05	0.00204	2	9481	234	770	38	[Clcf1 - cardiotrophin-like cytokine factor 1, Jak2 - janus kinase 2, Fas - fas (tnf receptor superfamily member 6), Kdr - kinase insert domain protein receptor, Il1b - interleukin 1 beta, Vegfa - vascular endothelial growth factor a, Hif1a - hypoxia inducible factor 1, alpha subunit, Adam8 - a disintegrin and metallopeptidase domain 8, Abcc1 - atp-binding cassette, sub-family c (cftr/mrp), membe…
GO:0010634	positive regulation of epithelial cell migration	2.66e-05	0.00204	2.74	9481	90	770	20	[Sparc - secreted acidic cysteine rich glycoprotein, Kdr - kinase insert domain protein receptor, Ptgs2 - prostaglandin-endoperoxide synthase 2, Vegfa - vascular endothelial growth factor a, Hif1a - hypoxia inducible factor 1, alpha subunit, Sash1 - sam and sh3 domain containing 1, Nus1 - nuclear undecaprenyl pyrophosphate synthase 1 homolog (s. cerevisiae), Adam9 - a disintegrin and metallopepti…
GO:0042981	regulation of apoptotic process	2.71e-05	0.00207	1.45	9481	945	770	111	[Fas - fas (tnf receptor superfamily member 6), Ptgs2 - prostaglandin-endoperoxide synthase 2, Abl2 - v-abl abelson murine leukemia viral oncogene 2 (arg, abelson-related gene), Fam129b - family with sequence similarity 129, member b, Vcp - valosin containing protein, Arg2 - arginase type ii, Stk40 - serine/threonine kinase 40, Capn2 - calpain 2, Phlpp1 - ph domain and leucine rich repeat protein…
GO:0002703	regulation of leukocyte mediated immunity	2.72e-05	0.00207	2.28	9481	151	770	28	[Clcf1 - cardiotrophin-like cytokine factor 1, Ticam1 - toll-like receptor adaptor molecule 1, Il1r1 - interleukin 1 receptor, type i, Il1b - interleukin 1 beta, Pvr - poliovirus receptor, Rabgef1 - rab guanine nucleotide exchange factor (gef) 1, Lamp1 - lysosomal-associated membrane protein 1, Fcgr1 - fc receptor, igg, high affinity i, Adora2b - adenosine a2b receptor, Rsad2 - radical s-adenosyl…
GO:0002705	positive regulation of leukocyte mediated immunity	3.02e-05	0.00228	2.64	9481	98	770	21	[Clcf1 - cardiotrophin-like cytokine factor 1, Cxcl1 - chemokine (c-x-c motif) ligand 1, Ticam1 - toll-like receptor adaptor molecule 1, Malt1 - mucosa associated lymphoid tissue lymphoma translocation gene 1, Il1r1 - interleukin 1 receptor, type i, Il1b - interleukin 1 beta, Pvr - poliovirus receptor, Lamp1 - lysosomal-associated membrane protein 1, Itgb2 - integrin beta 2, Crtam - cytotoxic and…
GO:0007186	G protein-coupled receptor signaling pathway	3.09e-05	0.00232	2.11	9481	193	770	33	[Jak2 - janus kinase 2, Abca1 - atp-binding cassette, sub-family a (abc1), member 1, Ednrb - endothelin receptor type b, Gpr85 - g protein-coupled receptor 85, Areg - amphiregulin, Entpd1 - ectonucleoside triphosphate diphosphohydrolase 1, P2ry2 - purinergic receptor p2y, g-protein coupled 2, Ccl9 - chemokine (c-c motif) ligand 9, Gpr35 - g protein-coupled receptor 35, Ccl3 - chemokine (c-c motif…
GO:0002687	positive regulation of leukocyte migration	3.24e-05	0.00242	2.79	9481	84	770	19	[Ccl2 - chemokine (c-c motif) ligand 2, Lgals3 - lectin, galactose binding, soluble 3, Ano6 - anoctamin 6, Lgals9 - lectin, galactose binding, soluble 9, C5ar1 - complement component 5a receptor 1, Il1r1 - interleukin 1 receptor, type i, Il1b - interleukin 1 beta, Vegfa - vascular endothelial growth factor a, Il1a - interleukin 1 alpha, Adam8 - a disintegrin and metallopeptidase domain 8, Mmp14 -…
GO:0015849	organic acid transport	3.54e-05	0.00263	2.61	9481	99	770	21	[Cln8 - ceroid-lipofuscinosis, neuronal 8, Ppard - peroxisome proliferator activator receptor delta, Sfxn5 - sideroflexin 5, Slc38a1 - solute carrier family 38, member 1, Arl6ip5 - adp-ribosylation factor-like 6 interacting protein 5, Slc11a1 - solute carrier family 11 (proton-coupled divalent metal ion transporters), member 1, Slc27a1 - solute carrier family 27 (fatty acid transporter), member 1…
GO:0046942	carboxylic acid transport	3.54e-05	0.00261	2.61	9481	99	770	21	[Cln8 - ceroid-lipofuscinosis, neuronal 8, Ppard - peroxisome proliferator activator receptor delta, Sfxn5 - sideroflexin 5, Slc38a1 - solute carrier family 38, member 1, Arl6ip5 - adp-ribosylation factor-like 6 interacting protein 5, Slc11a1 - solute carrier family 11 (proton-coupled divalent metal ion transporters), member 1, Slc27a1 - solute carrier family 27 (fatty acid transporter), member 1…
GO:0034103	regulation of tissue remodeling	3.64e-05	0.00267	3.38	9481	51	770	14	[Tmbim1 - transmembrane bax inhibitor motif containing 1, Itgav - integrin alpha v, Vegfa - vascular endothelial growth factor a, Plekhm1 - pleckstrin homology domain containing, family m (with run domain) member 1, Suco - sun domain containing ossification factor, Adam8 - a disintegrin and metallopeptidase domain 8, Cd38 - cd38 antigen, Gja1 - gap junction protein, alpha 1, Spp1 - secreted phosp…
GO:1903531	negative regulation of secretion by cell	3.74e-05	0.00273	2.42	9481	122	770	24	[Anxa4 - annexin a4, Rhbdf2 - rhomboid 5 homolog 2 (drosophila), Anxa5 - annexin a5, Tnfrsf1b - tumor necrosis factor receptor superfamily, member 1b, Lgals9 - lectin, galactose binding, soluble 9, Nr1h3 - nuclear receptor subfamily 1, group h, member 3, Il1b - interleukin 1 beta, Rabgef1 - rab guanine nucleotide exchange factor (gef) 1, Osm - oncostatin m, Entpd1 - ectonucleoside triphosphate di…
GO:0032722	positive regulation of chemokine production	3.82e-05	0.00277	3.56	9481	45	770	13	[Lgals9 - lectin, galactose binding, soluble 9, Ticam1 - toll-like receptor adaptor molecule 1, Il1b - interleukin 1 beta, Il1a - interleukin 1 alpha, Lrp1 - low density lipoprotein receptor-related protein 1, Mif - macrophage migration inhibitory factor, P2ry2 - purinergic receptor p2y, g-protein coupled 2, Mcoln2 - mucolipin 2, Adora2b - adenosine a2b receptor, Tnf - tumor necrosis factor, Il4r…
GO:0043269	regulation of ion transport	3.82e-05	0.00276	1.83	9481	309	770	46	[Pxk - px domain containing serine/threonine kinase, Tcirg1 - t cell, immune regulator 1, atpase, h+ transporting, lysosomal v0 protein a3, Atp1b3 - atpase, na+/k+ transporting, beta 3 polypeptide, Atp1a1 - atpase, na+/k+ transporting, alpha 1 polypeptide, Ptgs2 - prostaglandin-endoperoxide synthase 2, Snx27 - sorting nexin family member 27, Il1b - interleukin 1 beta, Il1a - interleukin 1 alpha, …
GO:0043069	negative regulation of programmed cell death	3.93e-05	0.00283	1.59	9481	566	770	73	[Jak2 - janus kinase 2, Tmbim1 - transmembrane bax inhibitor motif containing 1, Ppard - peroxisome proliferator activator receptor delta, Sphk1 - sphingosine kinase 1, Fas - fas (tnf receptor superfamily member 6), Mitf - microphthalmia-associated transcription factor, Cd44 - cd44 antigen, Bcl2a1b - b cell leukemia/lymphoma 2 related protein a1b, Ptgs2 - prostaglandin-endoperoxide synthase 2, Il…
GO:1903034	regulation of response to wounding	4.15e-05	0.00296	2.59	9481	100	770	21	[Ccl2 - chemokine (c-c motif) ligand 2, Ppard - peroxisome proliferator activator receptor delta, Ano6 - anoctamin 6, Anxa5 - annexin a5, Plek - pleckstrin, Lrp1 - low density lipoprotein receptor-related protein 1, Gja1 - gap junction protein, alpha 1, Mif - macrophage migration inhibitory factor, Plau - plasminogen activator, urokinase, Anxa1 - annexin a1, Xylt1 - xylosyltransferase 1, Cdkn1a -…
GO:1904951	positive regulation of establishment of protein localization	4.55e-05	0.00323	1.85	9481	293	770	44	[Jak2 - janus kinase 2, Ppard - peroxisome proliferator activator receptor delta, Ifih1 - interferon induced with helicase c domain 1, Ptgs2 - prostaglandin-endoperoxide synthase 2, Il1b - interleukin 1 beta, Hif1a - hypoxia inducible factor 1, alpha subunit, Il1a - interleukin 1 alpha, Abl2 - v-abl abelson murine leukemia viral oncogene 2 (arg, abelson-related gene), Cd274 - cd274 antigen, Osm -…
GO:0098656	anion transmembrane transport	4.67e-05	0.0033	2.91	9481	72	770	17	[Slc37a2 - solute carrier family 37 (glycerol-3-phosphate transporter), member 2, Cln8 - ceroid-lipofuscinosis, neuronal 8, Ano6 - anoctamin 6, Slc38a1 - solute carrier family 38, member 1, Arl6ip5 - adp-ribosylation factor-like 6 interacting protein 5, Xpr1 - xenotropic and polytropic retrovirus receptor 1, Slc16a3 - solute carrier family 16 (monocarboxylic acid transporters), member 3, Slc6a8 -…
GO:0034097	response to cytokine	4.88e-05	0.00343	1.7	9481	405	770	56	[Jak2 - janus kinase 2, Sphk1 - sphingosine kinase 1, Stx11 - syntaxin 11, Ptgs2 - prostaglandin-endoperoxide synthase 2, Jarid2 - jumonji, at rich interactive domain 2, Il1r1 - interleukin 1 receptor, type i, Il1b - interleukin 1 beta, Nfat5 - nuclear factor of activated t cells 5, Mapkapk2 - map kinase-activated protein kinase 2, Mefv - mediterranean fever, Il17ra - interleukin 17 receptor a, I…
GO:1903825	organic acid transmembrane transport	4.93e-05	0.00345	3.48	9481	46	770	13	[Cln8 - ceroid-lipofuscinosis, neuronal 8, Slc38a1 - solute carrier family 38, member 1, Arl6ip5 - adp-ribosylation factor-like 6 interacting protein 5, Slc6a8 - solute carrier family 6 (neurotransmitter transporter, creatine), member 8, Slc16a3 - solute carrier family 16 (monocarboxylic acid transporters), member 3, Slc3a2 - solute carrier family 3 (activators of dibasic and neutral amino acid t…
GO:1905039	carboxylic acid transmembrane transport	4.93e-05	0.00343	3.48	9481	46	770	13	[Cln8 - ceroid-lipofuscinosis, neuronal 8, Slc38a1 - solute carrier family 38, member 1, Arl6ip5 - adp-ribosylation factor-like 6 interacting protein 5, Slc6a8 - solute carrier family 6 (neurotransmitter transporter, creatine), member 8, Slc16a3 - solute carrier family 16 (monocarboxylic acid transporters), member 3, Slc3a2 - solute carrier family 3 (activators of dibasic and neutral amino acid t…
GO:1901215	negative regulation of neuron death	5.08e-05	0.00351	2.25	9481	148	770	27	[Jak2 - janus kinase 2, Clcf1 - cardiotrophin-like cytokine factor 1, Kdr - kinase insert domain protein receptor, Vegfa - vascular endothelial growth factor a, Hif1a - hypoxia inducible factor 1, alpha subunit, Adam8 - a disintegrin and metallopeptidase domain 8, Abcc1 - atp-binding cassette, sub-family c (cftr/mrp), member 1, Vps35 - vacuolar protein sorting 35, Lgmn - legumain, Dtnbp1 - dystro…
GO:0048545	response to steroid hormone	5.18e-05	0.00357	3.13	9481	59	770	15	[Jak2 - janus kinase 2, Fas - fas (tnf receptor superfamily member 6), Nr1h3 - nuclear receptor subfamily 1, group h, member 3, Areg - amphiregulin, Atp1a1 - atpase, na+/k+ transporting, alpha 1 polypeptide, Adam9 - a disintegrin and metallopeptidase domain 9 (meltrin gamma), Eif4e - eukaryotic translation initiation factor 4e, Anxa1 - annexin a1, Il1rn - interleukin 1 receptor antagonist, Spp1 -…
GO:0043066	negative regulation of apoptotic process	5.19e-05	0.00356	1.59	9481	551	770	71	[Jak2 - janus kinase 2, Tmbim1 - transmembrane bax inhibitor motif containing 1, Ppard - peroxisome proliferator activator receptor delta, Sphk1 - sphingosine kinase 1, Fas - fas (tnf receptor superfamily member 6), Mitf - microphthalmia-associated transcription factor, Cd44 - cd44 antigen, Bcl2a1b - b cell leukemia/lymphoma 2 related protein a1b, Ptgs2 - prostaglandin-endoperoxide synthase 2, Il…
GO:0007155	cell adhesion	5.64e-05	0.00385	1.79	9481	323	770	47	[Emilin2 - elastin microfibril interfacer 2, Ppard - peroxisome proliferator activator receptor delta, Vcan - versican, Cd44 - cd44 antigen, Itga5 - integrin alpha 5 (fibronectin receptor alpha), Lamc1 - laminin, gamma 1, Cd93 - cd93 antigen, Pxn - paxillin, Col3a1 - collagen, type iii, alpha 1, Il1b - interleukin 1 beta, Pvr - poliovirus receptor, Abl2 - v-abl abelson murine leukemia viral oncog…
GO:0043900	regulation of multi-organism process	5.8e-05	0.00393	1.89	9481	260	770	40	[Oasl1 - 2'-5' oligoadenylate synthetase-like 1, Ednrb - endothelin receptor type b, Tbk1 - tank-binding kinase 1, Mdfic - myod family inhibitor domain containing, Riok3 - rio kinase 3, Il1b - interleukin 1 beta, Oas1a - 2'-5' oligoadenylate synthetase 1a, Sash1 - sam and sh3 domain containing 1, Oas3 - 2'-5' oligoadenylate synthetase 3, Sirt2 - sirtuin 2, Mif - macrophage migration inhibitory fa…
GO:0002675	positive regulation of acute inflammatory response	6.14e-05	0.00414	5.18	9481	19	770	8	[Fcgr1 - fc receptor, igg, high affinity i, Ptgs2 - prostaglandin-endoperoxide synthase 2, Il1b - interleukin 1 beta, Tnf - tumor necrosis factor, Adam8 - a disintegrin and metallopeptidase domain 8, Ccl5 - chemokine (c-c motif) ligand 5, Il6 - interleukin 6, Mif - macrophage migration inhibitory factor]
GO:0031620	regulation of fever generation	6.38e-05	0.00428	8.79	9481	7	770	5	[Ednrb - endothelin receptor type b, Ptgs2 - prostaglandin-endoperoxide synthase 2, Il1b - interleukin 1 beta, Tnf - tumor necrosis factor, Ccl5 - chemokine (c-c motif) ligand 5]
GO:0031652	positive regulation of heat generation	6.38e-05	0.00426	8.79	9481	7	770	5	[Ptgs2 - prostaglandin-endoperoxide synthase 2, Il1b - interleukin 1 beta, Tnf - tumor necrosis factor, Slc27a1 - solute carrier family 27 (fatty acid transporter), member 1, Ccl5 - chemokine (c-c motif) ligand 5]
GO:0032642	regulation of chemokine production	6.4e-05	0.00425	3.08	9481	60	770	15	[Lgals9 - lectin, galactose binding, soluble 9, Ticam1 - toll-like receptor adaptor molecule 1, Il1b - interleukin 1 beta, Il1a - interleukin 1 alpha, Mefv - mediterranean fever, Lrp1 - low density lipoprotein receptor-related protein 1, Arg2 - arginase type ii, Mif - macrophage migration inhibitory factor, P2ry2 - purinergic receptor p2y, g-protein coupled 2, Mcoln2 - mucolipin 2, Adora2b - aden…
GO:0010595	positive regulation of endothelial cell migration	6.4e-05	0.00423	3.08	9481	60	770	15	[Sparc - secreted acidic cysteine rich glycoprotein, Kdr - kinase insert domain protein receptor, Ptgs2 - prostaglandin-endoperoxide synthase 2, Vegfa - vascular endothelial growth factor a, Hif1a - hypoxia inducible factor 1, alpha subunit, Sash1 - sam and sh3 domain containing 1, Nus1 - nuclear undecaprenyl pyrophosphate synthase 1 homolog (s. cerevisiae), Hmox1 - heme oxygenase (decycling) 1, …
GO:0034220	ion transmembrane transport	6.49e-05	0.00427	1.96	9481	226	770	36	[Atp2a2 - atpase, ca++ transporting, cardiac muscle, slow twitch 2, Atp6v1g1 - atpase, h+ transporting, lysosomal v1 subunit g1, Atp1b3 - atpase, na+/k+ transporting, beta 3 polypeptide, Atp1a1 - atpase, na+/k+ transporting, alpha 1 polypeptide, Asph - aspartate-beta-hydroxylase, Atp2b4 - atpase, ca++ transporting, plasma membrane 4, Slc6a8 - solute carrier family 6 (neurotransmitter transporter,…
GO:0051179	localization	6.89e-05	0.00451	1.24	9481	2281	770	230	[Arl1 - adp-ribosylation factor-like 1, Abca1 - atp-binding cassette, sub-family a (abc1), member 1, Ist1 - increased sodium tolerance 1 homolog (yeast), Abl2 - v-abl abelson murine leukemia viral oncogene 2 (arg, abelson-related gene), Stx12 - syntaxin 12, Fam129b - family with sequence similarity 129, member b, Tollip - toll interacting protein, Vcp - valosin containing protein, Mapkapk2 - map …
GO:0002696	positive regulation of leukocyte activation	7.39e-05	0.00482	1.99	9481	210	770	34	[Clcf1 - cardiotrophin-like cytokine factor 1, Vav3 - vav 3 oncogene, Ticam1 - toll-like receptor adaptor molecule 1, Bst1 - bone marrow stromal cell antigen 1, Il1b - interleukin 1 beta, Cd274 - cd274 antigen, Adam8 - a disintegrin and metallopeptidase domain 8, Lamp1 - lysosomal-associated membrane protein 1, Cd38 - cd38 antigen, Mif - macrophage migration inhibitory factor, Mmp14 - matrix meta…
GO:1905952	regulation of lipid localization	7.89e-05	0.00512	2.7	9481	82	770	18	[Ehd1 - eh-domain containing 1, Ppard - peroxisome proliferator activator receptor delta, Abca1 - atp-binding cassette, sub-family a (abc1), member 1, Itgav - integrin alpha v, Nr1h3 - nuclear receptor subfamily 1, group h, member 3, Il1b - interleukin 1 beta, Il1a - interleukin 1 alpha, Osbpl8 - oxysterol binding protein-like 8, Ldlrap1 - low density lipoprotein receptor adaptor protein 1, Msr1 …
GO:0022407	regulation of cell-cell adhesion	8.09e-05	0.00522	1.9	9481	246	770	38	[Jak2 - janus kinase 2, Cd44 - cd44 antigen, March7 - membrane-associated ring finger (c3hc4) 7, Jag1 - jagged 1, Vegfa - vascular endothelial growth factor a, Il1b - interleukin 1 beta, Abl2 - v-abl abelson murine leukemia viral oncogene 2 (arg, abelson-related gene), Cd274 - cd274 antigen, Nfat5 - nuclear factor of activated t cells 5, Adam8 - a disintegrin and metallopeptidase domain 8, Arg2 -…
GO:1901342	regulation of vasculature development	8.32e-05	0.00534	2.03	9481	194	770	32	[Sphk1 - sphingosine kinase 1, Kdr - kinase insert domain protein receptor, Sparc - secreted acidic cysteine rich glycoprotein, Itga5 - integrin alpha 5 (fibronectin receptor alpha), Pxn - paxillin, Ptgs2 - prostaglandin-endoperoxide synthase 2, Il1b - interleukin 1 beta, Vegfa - vascular endothelial growth factor a, Il1a - interleukin 1 alpha, Hif1a - hypoxia inducible factor 1, alpha subunit, S…
GO:0002221	pattern recognition receptor signaling pathway	9.04e-05	0.00578	3.13	9481	55	770	14	[Pik3ap1 - phosphoinositide-3-kinase adaptor protein 1, Clec4e - c-type lectin domain family 4, member e, Lgals9 - lectin, galactose binding, soluble 9, Ifih1 - interferon induced with helicase c domain 1, Ticam1 - toll-like receptor adaptor molecule 1, Tnip1 - tnfaip3 interacting protein 1, Mapkapk3 - mitogen-activated protein kinase-activated protein kinase 3, Mapkapk2 - map kinase-activated pr…
GO:0045859	regulation of protein kinase activity	9.09e-05	0.00578	1.64	9481	443	770	59	[Jak2 - janus kinase 2, Ern1 - endoplasmic reticulum (er) to nucleus signalling 1, Errfi1 - erbb receptor feedback inhibitor 1, Il1b - interleukin 1 beta, Sash1 - sam and sh3 domain containing 1, Spag9 - sperm associated antigen 9, Dusp5 - dual specificity phosphatase 5, Atp2b4 - atpase, ca++ transporting, plasma membrane 4, Mif - macrophage migration inhibitory factor, Rap2b - rap2b, member of r…
GO:0051953	negative regulation of amine transport	9.11e-05	0.00577	6.72	9481	11	770	6	[Gck - glucokinase, Il1rn - interleukin 1 receptor antagonist, Il1b - interleukin 1 beta, Tnf - tumor necrosis factor, Arl6ip5 - adp-ribosylation factor-like 6 interacting protein 5, Entpd1 - ectonucleoside triphosphate diphosphohydrolase 1]
GO:0060627	regulation of vesicle-mediated transport	9.18e-05	0.00578	1.73	9481	348	770	49	[Sphk1 - sphingosine kinase 1, Nr1h3 - nuclear receptor subfamily 1, group h, member 3, Git1 - g protein-coupled receptor kinase-interactor 1, Il1b - interleukin 1 beta, Rab9 - rab9, member ras oncogene family, Sirt2 - sirtuin 2, P2ry2 - purinergic receptor p2y, g-protein coupled 2, Fcgr1 - fc receptor, igg, high affinity i, Dtnbp1 - dystrobrevin binding protein 1, Cd300lf - cd300 antigen like fa…
GO:0010574	regulation of vascular endothelial growth factor production	9.51e-05	0.00596	4.93	9481	20	770	8	[Ccl2 - chemokine (c-c motif) ligand 2, C5ar1 - complement component 5a receptor 1, Ptgs2 - prostaglandin-endoperoxide synthase 2, Il1b - interleukin 1 beta, Adora2b - adenosine a2b receptor, Il1a - interleukin 1 alpha, Hif1a - hypoxia inducible factor 1, alpha subunit, Il6 - interleukin 6]
GO:0033138	positive regulation of peptidyl-serine phosphorylation	9.6e-05	0.00599	2.98	9481	62	770	15	[Bcar3 - breast cancer anti-estrogen resistance 3, Cd44 - cd44 antigen, Lats1 - large tumor suppressor, Ptgs2 - prostaglandin-endoperoxide synthase 2, Fnip2 - folliculin interacting protein 2, Vegfa - vascular endothelial growth factor a, Osm - oncostatin m, Atp2b4 - atpase, ca++ transporting, plasma membrane 4, Mif - macrophage migration inhibitory factor, Ercc6 - excision repair cross-complemen…
GO:0022610	biological adhesion	9.63e-05	0.00598	1.75	9481	330	770	47	[Emilin2 - elastin microfibril interfacer 2, Ppard - peroxisome proliferator activator receptor delta, Vcan - versican, Cd44 - cd44 antigen, Itga5 - integrin alpha 5 (fibronectin receptor alpha), Lamc1 - laminin, gamma 1, Cd93 - cd93 antigen, Pxn - paxillin, Col3a1 - collagen, type iii, alpha 1, Il1b - interleukin 1 beta, Pvr - poliovirus receptor, Abl2 - v-abl abelson murine leukemia viral oncog…
GO:0061041	regulation of wound healing	9.67e-05	0.00598	2.75	9481	76	770	17	[Ccl2 - chemokine (c-c motif) ligand 2, Ppard - peroxisome proliferator activator receptor delta, Ano6 - anoctamin 6, Anxa5 - annexin a5, Plek - pleckstrin, Gja1 - gap junction protein, alpha 1, Plau - plasminogen activator, urokinase, Anxa1 - annexin a1, Cdkn1a - cyclin-dependent kinase inhibitor 1a (p21), Hbegf - heparin-binding egf-like growth factor, Thbs1 - thrombospondin 1, Ubash3b - ubiqui…
GO:2000106	regulation of leukocyte apoptotic process	9.78e-05	0.00602	2.86	9481	69	770	16	[Lgals3 - lectin, galactose binding, soluble 3, Il7r - interleukin 7 receptor, Cd44 - cd44 antigen, Ripk3 - receptor-interacting serine-threonine kinase 3, Hif1a - hypoxia inducible factor 1, alpha subunit, Cd274 - cd274 antigen, Adam8 - a disintegrin and metallopeptidase domain 8, Arg2 - arginase type ii, Mif - macrophage migration inhibitory factor, Slc7a11 - solute carrier family 7 (cationic a…
GO:0003013	circulatory system process	0.000101	0.00622	2.44	9481	106	770	21	[Ppard - peroxisome proliferator activator receptor delta, Kdr - kinase insert domain protein receptor, Ednrb - endothelin receptor type b, Ptgs2 - prostaglandin-endoperoxide synthase 2, Vegfa - vascular endothelial growth factor a, Hif1a - hypoxia inducible factor 1, alpha subunit, Manf - mesencephalic astrocyte-derived neurotrophic factor, Dock4 - dedicator of cytokinesis 4, Dusp5 - dual specif…
GO:0002699	positive regulation of immune effector process	0.000103	0.00629	2.16	9481	154	770	27	[Clcf1 - cardiotrophin-like cytokine factor 1, Ticam1 - toll-like receptor adaptor molecule 1, Il1r1 - interleukin 1 receptor, type i, Il1b - interleukin 1 beta, Pvr - poliovirus receptor, Rabgef1 - rab guanine nucleotide exchange factor (gef) 1, Lamp1 - lysosomal-associated membrane protein 1, Mif - macrophage migration inhibitory factor, Hk1 - hexokinase 1, Fcgr1 - fc receptor, igg, high affini…
GO:0003333	amino acid transmembrane transport	0.000108	0.00656	3.97	9481	31	770	10	[Slc3a2 - solute carrier family 3 (activators of dibasic and neutral amino acid transport), member 2, Slc7a11 - solute carrier family 7 (cationic amino acid transporter, y+ system), member 11, Cln8 - ceroid-lipofuscinosis, neuronal 8, Slc38a7 - solute carrier family 38, member 7, Slc38a1 - solute carrier family 38, member 1, Slc7a8 - solute carrier family 7 (cationic amino acid transporter, y+ sy…
GO:0002758	innate immune response-activating signal transduction	0.000112	0.00675	3.08	9481	56	770	14	[Pik3ap1 - phosphoinositide-3-kinase adaptor protein 1, Clec4e - c-type lectin domain family 4, member e, Lgals9 - lectin, galactose binding, soluble 9, Ifih1 - interferon induced with helicase c domain 1, Ticam1 - toll-like receptor adaptor molecule 1, Mapkapk3 - mitogen-activated protein kinase-activated protein kinase 3, Tnip1 - tnfaip3 interacting protein 1, Mapkapk2 - map kinase-activated pr…
GO:0032890	regulation of organic acid transport	0.000113	0.0068	3.66	9481	37	770	11	[P2ry2 - purinergic receptor p2y, g-protein coupled 2, Il1rn - interleukin 1 receptor antagonist, Dtnbp1 - dystrobrevin binding protein 1, Thbs1 - thrombospondin 1, Il1b - interleukin 1 beta, Il1a - interleukin 1 alpha, Tnf - tumor necrosis factor, Arl6ip5 - adp-ribosylation factor-like 6 interacting protein 5, Adora2a - adenosine a2a receptor, Mif - macrophage migration inhibitory factor, Arg2 -…
GO:0002218	activation of innate immune response	0.000115	0.00688	2.72	9481	77	770	17	[Pik3ap1 - phosphoinositide-3-kinase adaptor protein 1, Clec4e - c-type lectin domain family 4, member e, Tbk1 - tank-binding kinase 1, Lgals9 - lectin, galactose binding, soluble 9, Ticam1 - toll-like receptor adaptor molecule 1, Ifih1 - interferon induced with helicase c domain 1, Tnip1 - tnfaip3 interacting protein 1, Mapkapk3 - mitogen-activated protein kinase-activated protein kinase 3, Mapk…
GO:0015711	organic anion transport	0.000115	0.00689	2.14	9481	155	770	27	[Slc2a1 - solute carrier family 2 (facilitated glucose transporter), member 1, Ppard - peroxisome proliferator activator receptor delta, Sfxn5 - sideroflexin 5, Abca1 - atp-binding cassette, sub-family a (abc1), member 1, Osbpl8 - oxysterol binding protein-like 8, Slc27a1 - solute carrier family 27 (fatty acid transporter), member 1, Slc6a8 - solute carrier family 6 (neurotransmitter transporter,…
GO:0002688	regulation of leukocyte chemotaxis	0.000117	0.00693	2.93	9481	63	770	15	[Ccl2 - chemokine (c-c motif) ligand 2, Ano6 - anoctamin 6, C5ar1 - complement component 5a receptor 1, Bst1 - bone marrow stromal cell antigen 1, Il1b - interleukin 1 beta, Vegfa - vascular endothelial growth factor a, Mif - macrophage migration inhibitory factor, Lgmn - legumain, Akirin1 - akirin 1, Thbs1 - thrombospondin 1, Ccl4 - chemokine (c-c motif) ligand 4, Tnfsf14 - tumor necrosis factor…
GO:0070374	positive regulation of ERK1 and ERK2 cascade	0.00012	0.00712	2.36	9481	115	770	22	[Ccl2 - chemokine (c-c motif) ligand 2, Kdr - kinase insert domain protein receptor, Cd44 - cd44 antigen, C5ar1 - complement component 5a receptor 1, Vegfa - vascular endothelial growth factor a, Il1b - interleukin 1 beta, Abl2 - v-abl abelson murine leukemia viral oncogene 2 (arg, abelson-related gene), Il1a - interleukin 1 alpha, Mfhas1 - malignant fibrous histiocytoma amplified sequence 1, Lrp…
GO:0017157	regulation of exocytosis	0.000122	0.00719	2.3	9481	123	770	23	[Atp2a2 - atpase, ca++ transporting, cardiac muscle, slow twitch 2, Rab8b - rab8b, member ras oncogene family, Lgals9 - lectin, galactose binding, soluble 9, Git1 - g protein-coupled receptor kinase-interactor 1, Rabgef1 - rab guanine nucleotide exchange factor (gef) 1, Lamp1 - lysosomal-associated membrane protein 1, Sdcbp - syndecan binding protein, Rab9 - rab9, member ras oncogene family, Hmox…
GO:0002690	positive regulation of leukocyte chemotaxis	0.000127	0.00744	3.2	9481	50	770	13	[Ccl2 - chemokine (c-c motif) ligand 2, Ano6 - anoctamin 6, C5ar1 - complement component 5a receptor 1, Il1b - interleukin 1 beta, Vegfa - vascular endothelial growth factor a, Lgmn - legumain, Akirin1 - akirin 1, Thbs1 - thrombospondin 1, Ccl4 - chemokine (c-c motif) ligand 4, F7 - coagulation factor vii, Tnfsf14 - tumor necrosis factor (ligand) superfamily, member 14, Ccl5 - chemokine (c-c moti…
GO:0010575	positive regulation of vascular endothelial growth factor production	0.000135	0.00788	5.39	9481	16	770	7	[C5ar1 - complement component 5a receptor 1, Ptgs2 - prostaglandin-endoperoxide synthase 2, Il1b - interleukin 1 beta, Adora2b - adenosine a2b receptor, Il1a - interleukin 1 alpha, Hif1a - hypoxia inducible factor 1, alpha subunit, Il6 - interleukin 6]
GO:0043085	positive regulation of catalytic activity	0.000138	0.00801	1.48	9481	700	770	84	[Jak2 - janus kinase 2, Arl1 - adp-ribosylation factor-like 1, Ern1 - endoplasmic reticulum (er) to nucleus signalling 1, Vav3 - vav 3 oncogene, Fas - fas (tnf receptor superfamily member 6), Cd44 - cd44 antigen, Nr1h3 - nuclear receptor subfamily 1, group h, member 3, Il1b - interleukin 1 beta, Abl2 - v-abl abelson murine leukemia viral oncogene 2 (arg, abelson-related gene), Spag9 - sperm assoc…
GO:0032502	developmental process	0.000139	0.00806	1.22	9481	2432	770	241	[Fas - fas (tnf receptor superfamily member 6), Vav3 - vav 3 oncogene, Errfi1 - erbb receptor feedback inhibitor 1, Ist1 - increased sodium tolerance 1 homolog (yeast), Ptgs2 - prostaglandin-endoperoxide synthase 2, Abi1 - abl-interactor 1, Abl2 - v-abl abelson murine leukemia viral oncogene 2 (arg, abelson-related gene), Nus1 - nuclear undecaprenyl pyrophosphate synthase 1 homolog (s. cerevisiae…
GO:0002224	toll-like receptor signaling pathway	0.00014	0.00806	3.36	9481	44	770	12	[Pik3ap1 - phosphoinositide-3-kinase adaptor protein 1, Irak2 - interleukin-1 receptor-associated kinase 2, Lgals9 - lectin, galactose binding, soluble 9, Cd300lf - cd300 antigen like family member f, Ticam1 - toll-like receptor adaptor molecule 1, Tlr13 - toll-like receptor 13, Tnip1 - tnfaip3 interacting protein 1, Mapkapk3 - mitogen-activated protein kinase-activated protein kinase 3, Lrrfip2 …
GO:0009185	ribonucleoside diphosphate metabolic process	0.00014	0.00802	3.36	9481	44	770	12	[Hk1 - hexokinase 1, Cmpk1 - cytidine monophosphate (ump-cmp) kinase 1, Gck - glucokinase, Entpd7 - ectonucleoside triphosphate diphosphohydrolase 7, Pgam1 - phosphoglycerate mutase 1, Ampd3 - adenosine monophosphate deaminase 3, Hk2 - hexokinase 2, Pgk1 - phosphoglycerate kinase 1, Eno2 - enolase 2, gamma neuronal, Pkm - pyruvate kinase, muscle, Entpd1 - ectonucleoside triphosphate diphosphohydr…
GO:0002548	monocyte chemotaxis	0.000143	0.00815	4.69	9481	21	770	8	[Ccl2 - chemokine (c-c motif) ligand 2, Lgals3 - lectin, galactose binding, soluble 3, Anxa1 - annexin a1, Ccl9 - chemokine (c-c motif) ligand 9, Ccl3 - chemokine (c-c motif) ligand 3, Ccl4 - chemokine (c-c motif) ligand 4, Ccl7 - chemokine (c-c motif) ligand 7, Ccl5 - chemokine (c-c motif) ligand 5]
GO:0035924	cellular response to vascular endothelial growth factor stimulus	0.000143	0.00812	4.69	9481	21	770	8	[Ern1 - endoplasmic reticulum (er) to nucleus signalling 1, Anxa1 - annexin a1, Sphk1 - sphingosine kinase 1, Kdr - kinase insert domain protein receptor, Vegfa - vascular endothelial growth factor a, Gab1 - growth factor receptor bound protein 2-associated protein 1, Mapkapk2 - map kinase-activated protein kinase 2, Map2k3 - mitogen-activated protein kinase kinase 3]
GO:0051093	negative regulation of developmental process	0.000144	0.00815	1.54	9481	559	770	70	[Ppard - peroxisome proliferator activator receptor delta, Fas - fas (tnf receptor superfamily member 6), Sparc - secreted acidic cysteine rich glycoprotein, Cd44 - cd44 antigen, Jag1 - jagged 1, Areg - amphiregulin, Jarid2 - jumonji, at rich interactive domain 2, Il1b - interleukin 1 beta, Hif1a - hypoxia inducible factor 1, alpha subunit, Il1a - interleukin 1 alpha, Cd38 - cd38 antigen, Sirt2 -…
GO:0032963	collagen metabolic process	0.000146	0.00822	3.85	9481	32	770	10	[Mmp14 - matrix metallopeptidase 14 (membrane-inserted), Col1a2 - collagen, type i, alpha 2, Mmp13 - matrix metallopeptidase 13, Col1a1 - collagen, type i, alpha 1, Ctsb - cathepsin b, Hif1a - hypoxia inducible factor 1, alpha subunit, Mmp19 - matrix metallopeptidase 19, Plod1 - procollagen-lysine, 2-oxoglutarate 5-dioxygenase 1, Ctsk - cathepsin k, Col5a1 - collagen, type v, alpha 1]
GO:0045860	positive regulation of protein kinase activity	0.000157	0.00881	1.8	9481	281	770	41	[Jak2 - janus kinase 2, Ern1 - endoplasmic reticulum (er) to nucleus signalling 1, Mdfic - myod family inhibitor domain containing, Pxn - paxillin, Psmd10 - proteasome (prosome, macropain) 26s subunit, non-atpase, 10, Il1b - interleukin 1 beta, Vegfa - vascular endothelial growth factor a, Sash1 - sam and sh3 domain containing 1, Osbpl8 - oxysterol binding protein-like 8, Spag9 - sperm associated…
GO:0048771	tissue remodeling	0.000158	0.00882	3.14	9481	51	770	13	[Mitf - microphthalmia-associated transcription factor, Jag1 - jagged 1, Vegfa - vascular endothelial growth factor a, Hif1a - hypoxia inducible factor 1, alpha subunit, Il1a - interleukin 1 alpha, Lipa - lysosomal acid lipase a, Gja1 - gap junction protein, alpha 1, Tgm2 - transglutaminase 2, c polypeptide, Anxa1 - annexin a1, Mmp14 - matrix metallopeptidase 14 (membrane-inserted), Enpp1 - ecton…
GO:0042035	regulation of cytokine biosynthetic process	0.000167	0.00931	2.74	9481	72	770	16	[Jak2 - janus kinase 2, Ube2j1 - ubiquitin-conjugating enzyme e2j 1, Errfi1 - erbb receptor feedback inhibitor 1, Rnf128 - ring finger protein 128, Tbk1 - tank-binding kinase 1, Ticam1 - toll-like receptor adaptor molecule 1, Il1b - interleukin 1 beta, Il1a - interleukin 1 alpha, Mapkapk2 - map kinase-activated protein kinase 2, Nfkb1 - nuclear factor of kappa light polypeptide gene enhancer in b…
GO:0060351	cartilage development involved in endochondral bone morphogenesis	0.00017	0.00941	6.16	9481	12	770	6	[Sik3 - sik family kinase 3, Mmp13 - matrix metallopeptidase 13, Col1a1 - collagen, type i, alpha 1, Thbs1 - thrombospondin 1, Hspg2 - perlecan (heparan sulfate proteoglycan 2), Anxa2 - annexin a2]
GO:0009611	response to wounding	0.000176	0.00974	2.55	9481	87	770	18	[Jak2 - janus kinase 2, Ccl2 - chemokine (c-c motif) ligand 2, Ppard - peroxisome proliferator activator receptor delta, Cd44 - cd44 antigen, Plec - plectin, Mir22hg - mir22 host gene (non-protein coding), Col3a1 - collagen, type iii, alpha 1, Slc11a1 - solute carrier family 11 (proton-coupled divalent metal ion transporters), member 1, Hmox1 - heme oxygenase (decycling) 1, Plau - plasminogen act…
GO:0042127	regulation of cell proliferation	0.000182	0.01	1.4	9481	904	770	103	[Errfi1 - erbb receptor feedback inhibitor 1, Vav3 - vav 3 oncogene, Fas - fas (tnf receptor superfamily member 6), Ptgs2 - prostaglandin-endoperoxide synthase 2, Areg - amphiregulin, Abl2 - v-abl abelson murine leukemia viral oncogene 2 (arg, abelson-related gene), Fam129b - family with sequence similarity 129, member b, Arg2 - arginase type ii, Mafg - v-maf musculoaponeurotic fibrosarcoma oncog…
GO:0043300	regulation of leukocyte degranulation	0.000194	0.0106	3.73	9481	33	770	10	[Lgals9 - lectin, galactose binding, soluble 9, Adora2b - adenosine a2b receptor, Il4ra - interleukin 4 receptor, alpha, Abr - active bcr-related gene, Rabgef1 - rab guanine nucleotide exchange factor (gef) 1, Lamp1 - lysosomal-associated membrane protein 1, Snx4 - sorting nexin 4, Gab2 - growth factor receptor bound protein 2-associated protein 2, Hmox1 - heme oxygenase (decycling) 1, Itgb2 - in…
GO:0006865	amino acid transport	0.000195	0.0106	3.08	9481	52	770	13	[Cln8 - ceroid-lipofuscinosis, neuronal 8, Sfxn5 - sideroflexin 5, Slc38a1 - solute carrier family 38, member 1, Arl6ip5 - adp-ribosylation factor-like 6 interacting protein 5, Slc11a1 - solute carrier family 11 (proton-coupled divalent metal ion transporters), member 1, Slc6a8 - solute carrier family 6 (neurotransmitter transporter, creatine), member 8, Slc3a2 - solute carrier family 3 (activato…
GO:1905954	positive regulation of lipid localization	0.000195	0.0106	3.08	9481	52	770	13	[Ehd1 - eh-domain containing 1, Abca1 - atp-binding cassette, sub-family a (abc1), member 1, Nr1h3 - nuclear receptor subfamily 1, group h, member 3, Il1b - interleukin 1 beta, Il1a - interleukin 1 alpha, Msr1 - macrophage scavenger receptor 1, Ldlrap1 - low density lipoprotein receptor adaptor protein 1, Lrp1 - low density lipoprotein receptor-related protein 1, Mif - macrophage migration inhibi…
GO:0051048	negative regulation of secretion	0.000198	0.0107	2.19	9481	135	770	24	[Anxa4 - annexin a4, Rhbdf2 - rhomboid 5 homolog 2 (drosophila), Anxa5 - annexin a5, Tnfrsf1b - tumor necrosis factor receptor superfamily, member 1b, Lgals9 - lectin, galactose binding, soluble 9, Nr1h3 - nuclear receptor subfamily 1, group h, member 3, Il1b - interleukin 1 beta, Rabgef1 - rab guanine nucleotide exchange factor (gef) 1, Osm - oncostatin m, Entpd1 - ectonucleoside triphosphate di…
GO:0045765	regulation of angiogenesis	0.000199	0.0107	2.02	9481	177	770	29	[Sphk1 - sphingosine kinase 1, Sparc - secreted acidic cysteine rich glycoprotein, Kdr - kinase insert domain protein receptor, Itga5 - integrin alpha 5 (fibronectin receptor alpha), Pxn - paxillin, Ptgs2 - prostaglandin-endoperoxide synthase 2, Il1b - interleukin 1 beta, Vegfa - vascular endothelial growth factor a, Hif1a - hypoxia inducible factor 1, alpha subunit, Il1a - interleukin 1 alpha, S…
GO:2000562	negative regulation of CD4-positive, alpha-beta T cell proliferation	0.000202	0.0108	9.85	9481	5	770	4	[Cd44 - cd44 antigen, Lgals9 - lectin, galactose binding, soluble 9, Cd274 - cd274 antigen, Arg2 - arginase type ii]
GO:0009719	response to endogenous stimulus	0.000209	0.0112	1.56	9481	496	770	63	[Jak2 - janus kinase 2, Fas - fas (tnf receptor superfamily member 6), Cd44 - cd44 antigen, Nr1h3 - nuclear receptor subfamily 1, group h, member 3, Areg - amphiregulin, Git1 - g protein-coupled receptor kinase-interactor 1, Pkm - pyruvate kinase, muscle, Cd38 - cd38 antigen, Atp2b4 - atpase, ca++ transporting, plasma membrane 4, Sirt2 - sirtuin 2, Zfp703 - zinc finger protein 703, Mmp14 - matrix…
GO:0009628	response to abiotic stimulus	0.000211	0.0112	1.54	9481	536	770	67	[Ppard - peroxisome proliferator activator receptor delta, Fas - fas (tnf receptor superfamily member 6), Atp6v1g1 - atpase, h+ transporting, lysosomal v1 subunit g1, Ptgs2 - prostaglandin-endoperoxide synthase 2, Atxn1 - ataxin 1, Il1r1 - interleukin 1 receptor, type i, Hif1a - hypoxia inducible factor 1, alpha subunit, Abl2 - v-abl abelson murine leukemia viral oncogene 2 (arg, abelson-related …
GO:0033674	positive regulation of kinase activity	0.000256	0.0136	1.73	9481	306	770	43	[Jak2 - janus kinase 2, Ern1 - endoplasmic reticulum (er) to nucleus signalling 1, Vav3 - vav 3 oncogene, Cd44 - cd44 antigen, Mdfic - myod family inhibitor domain containing, Pxn - paxillin, Psmd10 - proteasome (prosome, macropain) 26s subunit, non-atpase, 10, Vegfa - vascular endothelial growth factor a, Il1b - interleukin 1 beta, Sash1 - sam and sh3 domain containing 1, Osbpl8 - oxysterol bind…
GO:0009725	response to hormone	0.000261	0.0138	1.8	9481	260	770	38	[Jak2 - janus kinase 2, Atp2a2 - atpase, ca++ transporting, cardiac muscle, slow twitch 2, Fas - fas (tnf receptor superfamily member 6), Anxa5 - annexin a5, Ednrb - endothelin receptor type b, Atp1a1 - atpase, na+/k+ transporting, alpha 1 polypeptide, Nr1h3 - nuclear receptor subfamily 1, group h, member 3, Areg - amphiregulin, Cyfip1 - cytoplasmic fmr1 interacting protein 1, Slc27a1 - solute ca…
GO:0071902	positive regulation of protein serine/threonine kinase activity	0.000268	0.0141	1.98	9481	180	770	29	[Jak2 - janus kinase 2, Ern1 - endoplasmic reticulum (er) to nucleus signalling 1, Mdfic - myod family inhibitor domain containing, Pxn - paxillin, Psmd10 - proteasome (prosome, macropain) 26s subunit, non-atpase, 10, Vegfa - vascular endothelial growth factor a, Il1b - interleukin 1 beta, Spag9 - sperm associated antigen 9, Sash1 - sam and sh3 domain containing 1, Adam8 - a disintegrin and metal…
GO:0045597	positive regulation of cell differentiation	0.000278	0.0146	1.49	9481	612	770	74	[Jak2 - janus kinase 2, Gpc1 - glypican 1, Sphk1 - sphingosine kinase 1, Jag1 - jagged 1, Ist1 - increased sodium tolerance 1 homolog (yeast), Ptgs2 - prostaglandin-endoperoxide synthase 2, Atxn1 - ataxin 1, Il1r1 - interleukin 1 receptor, type i, Il1b - interleukin 1 beta, Abl2 - v-abl abelson murine leukemia viral oncogene 2 (arg, abelson-related gene), Hif1a - hypoxia inducible factor 1, alpha…
GO:0002697	regulation of immune effector process	0.000283	0.0148	1.79	9481	261	770	38	[Clcf1 - cardiotrophin-like cytokine factor 1, Riok3 - rio kinase 3, Ticam1 - toll-like receptor adaptor molecule 1, Il1r1 - interleukin 1 receptor, type i, Il1b - interleukin 1 beta, Pvr - poliovirus receptor, Rabgef1 - rab guanine nucleotide exchange factor (gef) 1, Lamp1 - lysosomal-associated membrane protein 1, Mif - macrophage migration inhibitory factor, Ercc6 - excision repair cross-compl…
GO:0045088	regulation of innate immune response	0.000286	0.0149	1.9	9481	207	770	32	[B430306N03Rik - riken cdna b430306n03 gene, Pik3ap1 - phosphoinositide-3-kinase adaptor protein 1, Tbk1 - tank-binding kinase 1, Riok3 - rio kinase 3, Ticam1 - toll-like receptor adaptor molecule 1, Ifih1 - interferon induced with helicase c domain 1, Nr1h3 - nuclear receptor subfamily 1, group h, member 3, Pvr - poliovirus receptor, Adam8 - a disintegrin and metallopeptidase domain 8, Mapkapk2 …
GO:0051224	negative regulation of protein transport	0.000287	0.0149	2.18	9481	130	770	23	[Anxa4 - annexin a4, Ube2j1 - ubiquitin-conjugating enzyme e2j 1, Rhbdf2 - rhomboid 5 homolog 2 (drosophila), Ube2g2 - ubiquitin-conjugating enzyme e2g 2, Anxa5 - annexin a5, Lgals9 - lectin, galactose binding, soluble 9, Mdfic - myod family inhibitor domain containing, Nr1h3 - nuclear receptor subfamily 1, group h, member 3, Il1b - interleukin 1 beta, Ppp2ca - protein phosphatase 2 (formerly 2a)…
GO:0002718	regulation of cytokine production involved in immune response	0.000293	0.0151	2.96	9481	54	770	13	[Tnfrsf1b - tumor necrosis factor receptor superfamily, member 1b, Malt1 - mucosa associated lymphoid tissue lymphoma translocation gene 1, Ticam1 - toll-like receptor adaptor molecule 1, Il1r1 - interleukin 1 receptor, type i, Il1b - interleukin 1 beta, Mif - macrophage migration inhibitory factor, Hmox1 - heme oxygenase (decycling) 1, Hk1 - hexokinase 1, Nlrp3 - nlr family, pyrin domain contain…
GO:0072677	eosinophil migration	0.000294	0.0151	5.68	9481	13	770	6	[Ccl2 - chemokine (c-c motif) ligand 2, Lgals3 - lectin, galactose binding, soluble 3, Ccl9 - chemokine (c-c motif) ligand 9, Ccl4 - chemokine (c-c motif) ligand 4, Ccl7 - chemokine (c-c motif) ligand 7, Ccl5 - chemokine (c-c motif) ligand 5]
GO:0048245	eosinophil chemotaxis	0.000294	0.015	5.68	9481	13	770	6	[Ccl2 - chemokine (c-c motif) ligand 2, Lgals3 - lectin, galactose binding, soluble 3, Ccl9 - chemokine (c-c motif) ligand 9, Ccl4 - chemokine (c-c motif) ligand 4, Ccl7 - chemokine (c-c motif) ligand 7, Ccl5 - chemokine (c-c motif) ligand 5]
GO:1905517	macrophage migration	0.000294	0.015	5.68	9481	13	770	6	[Ccl2 - chemokine (c-c motif) ligand 2, Lgals3 - lectin, galactose binding, soluble 3, Mcoln2 - mucolipin 2, Gpr35 - g protein-coupled receptor 35, Ednrb - endothelin receptor type b, Ccl3 - chemokine (c-c motif) ligand 3]
GO:0051452	intracellular pH reduction	0.000297	0.0151	4.28	9481	23	770	8	[Tcirg1 - t cell, immune regulator 1, atpase, h+ transporting, lysosomal v0 protein a3, Clic4 - chloride intracellular channel 4 (mitochondrial), Rab7 - rab7, member ras oncogene family, Dmxl2 - dmx-like 2, Rab20 - rab20, member ras oncogene family, Cln5 - ceroid-lipofuscinosis, neuronal 5, Slc11a1 - solute carrier family 11 (proton-coupled divalent metal ion transporters), member 1, Atp6v0d2 - a…
GO:0010810	regulation of cell-substrate adhesion	0.000322	0.0163	2.16	9481	131	770	23	[Emilin2 - elastin microfibril interfacer 2, Jak2 - janus kinase 2, Lgals1 - lectin, galactose binding, soluble 1, Kdr - kinase insert domain protein receptor, Itga5 - integrin alpha 5 (fibronectin receptor alpha), Jag1 - jagged 1, Itga6 - integrin alpha 6, Bst1 - bone marrow stromal cell antigen 1, S100a10 - s100 calcium binding protein a10 (calpactin), Actn4 - actinin alpha 4, Vegfa - vascular …
GO:0046850	regulation of bone remodeling	0.000332	0.0167	3.52	9481	35	770	10	[Itgav - integrin alpha v, Spp1 - secreted phosphoprotein 1, Ubash3b - ubiquitin associated and sh3 domain containing, b, Vegfa - vascular endothelial growth factor a, Plekhm1 - pleckstrin homology domain containing, family m (with run domain) member 1, Adam8 - a disintegrin and metallopeptidase domain 8, Suco - sun domain containing ossification factor, Cd38 - cd38 antigen, Il6 - interleukin 6, …
GO:0010713	negative regulation of collagen metabolic process	0.000333	0.0167	6.84	9481	9	770	5	[Ppard - peroxisome proliferator activator receptor delta, Errfi1 - erbb receptor feedback inhibitor 1, Got1 - glutamate oxaloacetate transaminase 1, soluble, Adora2b - adenosine a2b receptor, Il6 - interleukin 6]
GO:0032966	negative regulation of collagen biosynthetic process	0.000333	0.0167	6.84	9481	9	770	5	[Ppard - peroxisome proliferator activator receptor delta, Errfi1 - erbb receptor feedback inhibitor 1, Got1 - glutamate oxaloacetate transaminase 1, soluble, Adora2b - adenosine a2b receptor, Il6 - interleukin 6]
GO:0043062	extracellular structure organization	0.000334	0.0166	2.25	9481	115	770	21	[Lgals3 - lectin, galactose binding, soluble 3, Abca1 - atp-binding cassette, sub-family a (abc1), member 1, Lamc1 - laminin, gamma 1, Col3a1 - collagen, type iii, alpha 1, Col4a1 - collagen, type iv, alpha 1, Mmp19 - matrix metallopeptidase 19, Plod1 - procollagen-lysine, 2-oxoglutarate 5-dioxygenase 1, Hspg2 - perlecan (heparan sulfate proteoglycan 2), Myo1e - myosin ie, Col5a1 - collagen, type…
GO:0051707	response to other organism	0.000341	0.0169	1.66	9481	348	770	47	[Cxcl3 - chemokine (c-x-c motif) ligand 3, Oasl1 - 2'-5' oligoadenylate synthetase-like 1, Tbk1 - tank-binding kinase 1, Riok3 - rio kinase 3, Ticam1 - toll-like receptor adaptor molecule 1, Ifih1 - interferon induced with helicase c domain 1, Oas1a - 2'-5' oligoadenylate synthetase 1a, Oas3 - 2'-5' oligoadenylate synthetase 3, Il17ra - interleukin 17 receptor a, Gas2l3 - growth arrest-specific 2…
GO:0051130	positive regulation of cellular component organization	0.000342	0.0169	1.4	9481	824	770	94	[Fas - fas (tnf receptor superfamily member 6), Sphk1 - sphingosine kinase 1, Abca1 - atp-binding cassette, sub-family a (abc1), member 1, Mitf - microphthalmia-associated transcription factor, Ist1 - increased sodium tolerance 1 homolog (yeast), Surf4 - surfeit gene 4, Snx27 - sorting nexin family member 27, Jarid2 - jumonji, at rich interactive domain 2, Il1b - interleukin 1 beta, Fosl1 - fos-l…
GO:2000116	regulation of cysteine-type endopeptidase activity	0.000353	0.0174	2.04	9481	157	770	26	[Jak2 - janus kinase 2, Fas - fas (tnf receptor superfamily member 6), Cd44 - cd44 antigen, Rffl - ring finger and fyve like domain containing protein, Ptgs2 - prostaglandin-endoperoxide synthase 2, Vegfa - vascular endothelial growth factor a, Asph - aspartate-beta-hydroxylase, Vcp - valosin containing protein, Mefv - mediterranean fever, Lgmn - legumain, Ctsd - cathepsin d, Adora2a - adenosine …
GO:0051897	positive regulation of protein kinase B signaling	0.000354	0.0174	2.78	9481	62	770	14	[F10 - coagulation factor x, Vegfa - vascular endothelial growth factor a, Osbpl8 - oxysterol binding protein-like 8, Osm - oncostatin m, Adam8 - a disintegrin and metallopeptidase domain 8, Mfhas1 - malignant fibrous histiocytoma amplified sequence 1, Hax1 - hcls1 associated x-1, Hbegf - heparin-binding egf-like growth factor, Thbs1 - thrombospondin 1, Phlpp1 - ph domain and leucine rich repeat …
GO:0032652	regulation of interleukin-1 production	0.000354	0.0173	2.78	9481	62	770	14	[Jak2 - janus kinase 2, Sphk1 - sphingosine kinase 1, Errfi1 - erbb receptor feedback inhibitor 1, Lgals9 - lectin, galactose binding, soluble 9, Malt1 - mucosa associated lymphoid tissue lymphoma translocation gene 1, Mefv - mediterranean fever, Arg2 - arginase type ii, Hk1 - hexokinase 1, Ifi205 - interferon activated gene 205, Anxa1 - annexin a1, Ifi204 - interferon activated gene 204, Nlrp3 -…
GO:0050920	regulation of chemotaxis	0.000377	0.0184	2.23	9481	116	770	21	[Ccl2 - chemokine (c-c motif) ligand 2, Ano6 - anoctamin 6, Kdr - kinase insert domain protein receptor, C5ar1 - complement component 5a receptor 1, Bst1 - bone marrow stromal cell antigen 1, Vegfa - vascular endothelial growth factor a, Il1b - interleukin 1 beta, Sema6c - sema domain, transmembrane domain (tm), and cytoplasmic domain, (semaphorin) 6c, Mif - macrophage migration inhibitory factor…
GO:0050921	positive regulation of chemotaxis	0.000378	0.0184	2.56	9481	77	770	16	[Ccl2 - chemokine (c-c motif) ligand 2, Ano6 - anoctamin 6, Kdr - kinase insert domain protein receptor, C5ar1 - complement component 5a receptor 1, Il1b - interleukin 1 beta, Vegfa - vascular endothelial growth factor a, Lgmn - legumain, Stx3 - syntaxin 3, Akirin1 - akirin 1, Thbs1 - thrombospondin 1, Ccl4 - chemokine (c-c motif) ligand 4, Met - met proto-oncogene, Tnfsf14 - tumor necrosis facto…
GO:0008284	positive regulation of cell proliferation	0.000383	0.0185	1.52	9481	517	770	64	[Jak2 - janus kinase 2, Ern1 - endoplasmic reticulum (er) to nucleus signalling 1, Ppard - peroxisome proliferator activator receptor delta, Vav3 - vav 3 oncogene, Sphk1 - sphingosine kinase 1, Areg - amphiregulin, Ptgs2 - prostaglandin-endoperoxide synthase 2, Atxn1 - ataxin 1, Il1b - interleukin 1 beta, Hif1a - hypoxia inducible factor 1, alpha subunit, Osm - oncostatin m, Cd38 - cd38 antigen, …
GO:0043549	regulation of kinase activity	0.000384	0.0185	1.54	9481	487	770	61	[Jak2 - janus kinase 2, Ern1 - endoplasmic reticulum (er) to nucleus signalling 1, Vav3 - vav 3 oncogene, Errfi1 - erbb receptor feedback inhibitor 1, Cd44 - cd44 antigen, Il1b - interleukin 1 beta, Sash1 - sam and sh3 domain containing 1, Spag9 - sperm associated antigen 9, Dusp5 - dual specificity phosphatase 5, Atp2b4 - atpase, ca++ transporting, plasma membrane 4, Mif - macrophage migration i…
GO:0042060	wound healing	0.000389	0.0187	3.22	9481	42	770	11	[Plau - plasminogen activator, urokinase, Ppard - peroxisome proliferator activator receptor delta, Cd44 - cd44 antigen, Serpinb2 - serine (or cysteine) peptidase inhibitor, clade b, member 2, Col1a1 - collagen, type i, alpha 1, Plec - plectin, Col3a1 - collagen, type iii, alpha 1, B4galt1 - udp-gal:betaglcnac beta 1,4- galactosyltransferase, polypeptide 1, Slc11a1 - solute carrier family 11 (pro…
GO:0099177	regulation of trans-synaptic signaling	0.000405	0.0194	1.83	9481	229	770	34	[Jak2 - janus kinase 2, Pxk - px domain containing serine/threonine kinase, Atp2a2 - atpase, ca++ transporting, cardiac muscle, slow twitch 2, Sphk1 - sphingosine kinase 1, Kdr - kinase insert domain protein receptor, Ptgs2 - prostaglandin-endoperoxide synthase 2, Git1 - g protein-coupled receptor kinase-interactor 1, Il1b - interleukin 1 beta, Cyfip1 - cytoplasmic fmr1 interacting protein 1, Sqs…
GO:0071674	mononuclear cell migration	0.000414	0.0198	4.1	9481	24	770	8	[Ccl2 - chemokine (c-c motif) ligand 2, Lgals3 - lectin, galactose binding, soluble 3, Ccl9 - chemokine (c-c motif) ligand 9, Anxa1 - annexin a1, Ccl3 - chemokine (c-c motif) ligand 3, Ccl4 - chemokine (c-c motif) ligand 4, Ccl7 - chemokine (c-c motif) ligand 7, Ccl5 - chemokine (c-c motif) ligand 5]
GO:0045851	pH reduction	0.000414	0.0197	4.1	9481	24	770	8	[Tcirg1 - t cell, immune regulator 1, atpase, h+ transporting, lysosomal v0 protein a3, Clic4 - chloride intracellular channel 4 (mitochondrial), Rab7 - rab7, member ras oncogene family, Dmxl2 - dmx-like 2, Rab20 - rab20, member ras oncogene family, Cln5 - ceroid-lipofuscinosis, neuronal 5, Slc11a1 - solute carrier family 11 (proton-coupled divalent metal ion transporters), member 1, Atp6v0d2 - a…
GO:0051952	regulation of amine transport	0.000426	0.0202	3.42	9481	36	770	10	[Gck - glucokinase, Il1rn - interleukin 1 receptor antagonist, Dtnbp1 - dystrobrevin binding protein 1, Il1b - interleukin 1 beta, Adora2b - adenosine a2b receptor, Tnf - tumor necrosis factor, Arl6ip5 - adp-ribosylation factor-like 6 interacting protein 5, Adora2a - adenosine a2a receptor, Entpd1 - ectonucleoside triphosphate diphosphohydrolase 1, Arg2 - arginase type ii]
GO:0002673	regulation of acute inflammatory response	0.000426	0.0201	3.42	9481	36	770	10	[Fcgr1 - fc receptor, igg, high affinity i, Ednrb - endothelin receptor type b, Ptgs2 - prostaglandin-endoperoxide synthase 2, Nlrp3 - nlr family, pyrin domain containing 3, Il1b - interleukin 1 beta, Tnf - tumor necrosis factor, Adam8 - a disintegrin and metallopeptidase domain 8, Ccl5 - chemokine (c-c motif) ligand 5, Il6 - interleukin 6, Mif - macrophage migration inhibitory factor]
GO:0070555	response to interleukin-1	0.000429	0.0202	2.86	9481	56	770	13	[Ccl2 - chemokine (c-c motif) ligand 2, Il1r1 - interleukin 1 receptor, type i, Il1b - interleukin 1 beta, Hyal1 - hyaluronoglucosaminidase 1, Anxa1 - annexin a1, Ccl9 - chemokine (c-c motif) ligand 9, Irak2 - interleukin-1 receptor-associated kinase 2, Nfkb1 - nuclear factor of kappa light polypeptide gene enhancer in b cells 1, p105, Ccl3 - chemokine (c-c motif) ligand 3, Ccl4 - chemokine (c-c …
GO:1904950	negative regulation of establishment of protein localization	0.000451	0.0211	2.11	9481	134	770	23	[Anxa4 - annexin a4, Ube2j1 - ubiquitin-conjugating enzyme e2j 1, Rhbdf2 - rhomboid 5 homolog 2 (drosophila), Ube2g2 - ubiquitin-conjugating enzyme e2g 2, Anxa5 - annexin a5, Lgals9 - lectin, galactose binding, soluble 9, Mdfic - myod family inhibitor domain containing, Nr1h3 - nuclear receptor subfamily 1, group h, member 3, Il1b - interleukin 1 beta, Ppp2ca - protein phosphatase 2 (formerly 2a)…
GO:0050728	negative regulation of inflammatory response	0.000467	0.0218	2.43	9481	86	770	17	[Ppard - peroxisome proliferator activator receptor delta, Cd44 - cd44 antigen, Tnfrsf1b - tumor necrosis factor receptor superfamily, member 1b, Lgals9 - lectin, galactose binding, soluble 9, Nr1h3 - nuclear receptor subfamily 1, group h, member 3, Metrnl - meteorin, glial cell differentiation regulator-like, Rabgef1 - rab guanine nucleotide exchange factor (gef) 1, Mefv - mediterranean fever, M…
GO:0010869	regulation of receptor biosynthetic process	0.000479	0.0223	5.28	9481	14	770	6	[Jak2 - janus kinase 2, Itgav - integrin alpha v, Sec24a - sec24 related gene family, member a (s. cerevisiae), Nr1h3 - nuclear receptor subfamily 1, group h, member 3, Hif1a - hypoxia inducible factor 1, alpha subunit, Furin - furin (paired basic amino acid cleaving enzyme)]
GO:0002726	positive regulation of T cell cytokine production	0.000479	0.0222	5.28	9481	14	770	6	[Malt1 - mucosa associated lymphoid tissue lymphoma translocation gene 1, Nlrp3 - nlr family, pyrin domain containing 3, Il1r1 - interleukin 1 receptor, type i, Il1b - interleukin 1 beta, Rsad2 - radical s-adenosyl methionine domain containing 2, Il6 - interleukin 6]
GO:0002724	regulation of T cell cytokine production	0.000479	0.0222	4.54	9481	19	770	7	[Tnfrsf1b - tumor necrosis factor receptor superfamily, member 1b, Malt1 - mucosa associated lymphoid tissue lymphoma translocation gene 1, Nlrp3 - nlr family, pyrin domain containing 3, Il1r1 - interleukin 1 receptor, type i, Il1b - interleukin 1 beta, Rsad2 - radical s-adenosyl methionine domain containing 2, Il6 - interleukin 6]
GO:0070228	regulation of lymphocyte apoptotic process	0.000485	0.0223	3.15	9481	43	770	11	[Lgals3 - lectin, galactose binding, soluble 3, Il7r - interleukin 7 receptor, Cd44 - cd44 antigen, Ripk3 - receptor-interacting serine-threonine kinase 3, Hif1a - hypoxia inducible factor 1, alpha subunit, Cd274 - cd274 antigen, Adam8 - a disintegrin and metallopeptidase domain 8, Ccl5 - chemokine (c-c motif) ligand 5, Il10 - interleukin 10, Arg2 - arginase type ii, Mif - macrophage migration in…
GO:0002886	regulation of myeloid leukocyte mediated immunity	0.000485	0.0223	3.15	9481	43	770	11	[Cxcl1 - chemokine (c-x-c motif) ligand 1, Fcgr1 - fc receptor, igg, high affinity i, Ticam1 - toll-like receptor adaptor molecule 1, Adora2b - adenosine a2b receptor, Il4ra - interleukin 4 receptor, alpha, Abr - active bcr-related gene, Rabgef1 - rab guanine nucleotide exchange factor (gef) 1, Snx4 - sorting nexin 4, Gab2 - growth factor receptor bound protein 2-associated protein 2, Hmox1 - hem…
GO:1903036	positive regulation of response to wounding	0.000485	0.0222	3.15	9481	43	770	11	[Ccl2 - chemokine (c-c motif) ligand 2, Ppard - peroxisome proliferator activator receptor delta, Anxa1 - annexin a1, Ano6 - anoctamin 6, Hbegf - heparin-binding egf-like growth factor, Thbs1 - thrombospondin 1, Plek - pleckstrin, F7 - coagulation factor vii, Pdpn - podoplanin, Lrp1 - low density lipoprotein receptor-related protein 1, Mif - macrophage migration inhibitory factor]
GO:0070372	regulation of ERK1 and ERK2 cascade	0.000493	0.0225	1.97	9481	169	770	27	[Clcf1 - cardiotrophin-like cytokine factor 1, Errfi1 - erbb receptor feedback inhibitor 1, Cd44 - cd44 antigen, Kdr - kinase insert domain protein receptor, Il1b - interleukin 1 beta, Vegfa - vascular endothelial growth factor a, Il1a - interleukin 1 alpha, Abl2 - v-abl abelson murine leukemia viral oncogene 2 (arg, abelson-related gene), Mif - macrophage migration inhibitory factor, Ccl9 - chem…
GO:0009132	nucleoside diphosphate metabolic process	0.000512	0.0233	2.96	9481	50	770	12	[Hk1 - hexokinase 1, Cmpk1 - cytidine monophosphate (ump-cmp) kinase 1, Gck - glucokinase, Pgam1 - phosphoglycerate mutase 1, Entpd7 - ectonucleoside triphosphate diphosphohydrolase 7, Ampd3 - adenosine monophosphate deaminase 3, Pgk1 - phosphoglycerate kinase 1, Hk2 - hexokinase 2, Eno2 - enolase 2, gamma neuronal, Pkm - pyruvate kinase, muscle, Entpd1 - ectonucleoside triphosphate diphosphohydr…
GO:0030162	regulation of proteolysis	0.000526	0.0238	1.56	9481	433	770	55	[Jak2 - janus kinase 2, Fas - fas (tnf receptor superfamily member 6), Cd44 - cd44 antigen, Ist1 - increased sodium tolerance 1 homolog (yeast), Nr1h3 - nuclear receptor subfamily 1, group h, member 3, Ptgs2 - prostaglandin-endoperoxide synthase 2, Il1b - interleukin 1 beta, Vcp - valosin containing protein, Mefv - mediterranean fever, Sirt2 - sirtuin 2, Serpinb6a - serine (or cysteine) peptidase…
GO:0001660	fever generation	0.000534	0.0241	12.31	9481	3	770	3	[Il1rn - interleukin 1 receptor antagonist, Il1b - interleukin 1 beta, Il1a - interleukin 1 alpha]
GO:0043901	negative regulation of multi-organism process	0.000549	0.0247	2.22	9481	111	770	20	[Oasl1 - 2'-5' oligoadenylate synthetase-like 1, Itgav - integrin alpha v, Riok3 - rio kinase 3, Prdm1 - pr domain containing 1, with znf domain, Oas1a - 2'-5' oligoadenylate synthetase 1a, Slpi - secretory leukocyte peptidase inhibitor, Oas3 - 2'-5' oligoadenylate synthetase 3, Nploc4 - nuclear protein localization 4 homolog (s. cerevisiae), Arg2 - arginase type ii, Sirt2 - sirtuin 2, Isg15 - is…
GO:0010632	regulation of epithelial cell migration	0.00056	0.0251	2.08	9481	136	770	23	[Spred1 - sprouty protein with evh-1 domain 1, related sequence, Kdr - kinase insert domain protein receptor, Sparc - secreted acidic cysteine rich glycoprotein, Ptgs2 - prostaglandin-endoperoxide synthase 2, Vegfa - vascular endothelial growth factor a, Hif1a - hypoxia inducible factor 1, alpha subunit, Sash1 - sam and sh3 domain containing 1, Nus1 - nuclear undecaprenyl pyrophosphate synthase 1…
GO:0003008	system process	0.00056	0.025	1.53	9481	484	770	60	[Ppard - peroxisome proliferator activator receptor delta, Ptgs2 - prostaglandin-endoperoxide synthase 2, Atxn1 - ataxin 1, Il1b - interleukin 1 beta, Hif1a - hypoxia inducible factor 1, alpha subunit, Abl2 - v-abl abelson murine leukemia viral oncogene 2 (arg, abelson-related gene), Dusp5 - dual specificity phosphatase 5, Myo1e - myosin ie, Cd38 - cd38 antigen, Atp2b4 - atpase, ca++ transporting…
GO:0032965	regulation of collagen biosynthetic process	0.000566	0.0252	3.94	9481	25	770	8	[Ccl2 - chemokine (c-c motif) ligand 2, Ppard - peroxisome proliferator activator receptor delta, Vim - vimentin, Errfi1 - erbb receptor feedback inhibitor 1, Got1 - glutamate oxaloacetate transaminase 1, soluble, Adora2b - adenosine a2b receptor, Suco - sun domain containing ossification factor, Il6 - interleukin 6]
GO:0014842	regulation of skeletal muscle satellite cell proliferation	0.000567	0.0252	8.21	9481	6	770	4	[Jak2 - janus kinase 2, Ppard - peroxisome proliferator activator receptor delta, Akirin1 - akirin 1, Cflar - casp8 and fadd-like apoptosis regulator]
GO:0042908	xenobiotic transport	0.000567	0.0251	8.21	9481	6	770	4	[Slc2a1 - solute carrier family 2 (facilitated glucose transporter), member 1, Abcc1 - atp-binding cassette, sub-family c (cftr/mrp), member 1, Slc6a6 - solute carrier family 6 (neurotransmitter transporter, taurine), member 6, Lrrc8d - leucine rich repeat containing 8d]
GO:0031622	positive regulation of fever generation	0.000567	0.025	8.21	9481	6	770	4	[Ptgs2 - prostaglandin-endoperoxide synthase 2, Il1b - interleukin 1 beta, Tnf - tumor necrosis factor, Ccl5 - chemokine (c-c motif) ligand 5]
GO:0071675	regulation of mononuclear cell migration	0.000577	0.0254	3.57	9481	31	770	9	[Ccl2 - chemokine (c-c motif) ligand 2, Lgals3 - lectin, galactose binding, soluble 3, Ano6 - anoctamin 6, Lgmn - legumain, C5ar1 - complement component 5a receptor 1, Akirin1 - akirin 1, Thbs1 - thrombospondin 1, Ccr1 - chemokine (c-c motif) receptor 1, Ccl5 - chemokine (c-c motif) ligand 5]
GO:0090303	positive regulation of wound healing	0.000577	0.0253	3.57	9481	31	770	9	[Ccl2 - chemokine (c-c motif) ligand 2, Ppard - peroxisome proliferator activator receptor delta, Anxa1 - annexin a1, Ano6 - anoctamin 6, Hbegf - heparin-binding egf-like growth factor, Thbs1 - thrombospondin 1, Plek - pleckstrin, F7 - coagulation factor vii, Pdpn - podoplanin]
GO:0043523	regulation of neuron apoptotic process	0.00058	0.0253	1.98	9481	162	770	26	[Jak2 - janus kinase 2, Clcf1 - cardiotrophin-like cytokine factor 1, Fas - fas (tnf receptor superfamily member 6), Kdr - kinase insert domain protein receptor, Il1b - interleukin 1 beta, Vegfa - vascular endothelial growth factor a, Hif1a - hypoxia inducible factor 1, alpha subunit, Adam8 - a disintegrin and metallopeptidase domain 8, Lgmn - legumain, Ccl3 - chemokine (c-c motif) ligand 3, Ador…
GO:0030855	epithelial cell differentiation	0.000584	0.0254	2.12	9481	128	770	22	[Anxa4 - annexin a4, Fndc3b - fibronectin type iii domain containing 3b, Kdr - kinase insert domain protein receptor, Lats1 - large tumor suppressor, Jag1 - jagged 1, Ptgs2 - prostaglandin-endoperoxide synthase 2, Vegfa - vascular endothelial growth factor a, Hif1a - hypoxia inducible factor 1, alpha subunit, Abl2 - v-abl abelson murine leukemia viral oncogene 2 (arg, abelson-related gene), Foxp4…
GO:0046883	regulation of hormone secretion	0.000584	0.0253	2.12	9481	128	770	22	[Clcf1 - cardiotrophin-like cytokine factor 1, Jak2 - janus kinase 2, Tcirg1 - t cell, immune regulator 1, atpase, h+ transporting, lysosomal v0 protein a3, Ppard - peroxisome proliferator activator receptor delta, Anxa5 - annexin a5, Rab8b - rab8b, member ras oncogene family, Il1b - interleukin 1 beta, Hif1a - hypoxia inducible factor 1, alpha subunit, Osm - oncostatin m, Cd38 - cd38 antigen, Lr…
GO:0002683	negative regulation of immune system process	0.000589	0.0255	1.69	9481	299	770	41	[Pik3ap1 - phosphoinositide-3-kinase adaptor protein 1, Fas - fas (tnf receptor superfamily member 6), Cd44 - cd44 antigen, March7 - membrane-associated ring finger (c3hc4) 7, Riok3 - rio kinase 3, Nr1h3 - nuclear receptor subfamily 1, group h, member 3, Col3a1 - collagen, type iii, alpha 1, Dpf2 - d4, zinc and double phd fingers family 2, Cd274 - cd274 antigen, Rabgef1 - rab guanine nucleotide e…
GO:0050818	regulation of coagulation	0.0006	0.0258	3.08	9481	44	770	11	[Plau - plasminogen activator, urokinase, Ano6 - anoctamin 6, Anxa5 - annexin a5, Ubash3b - ubiquitin associated and sh3 domain containing, b, Thbs1 - thrombospondin 1, Plek - pleckstrin, F7 - coagulation factor vii, Pdpn - podoplanin, Thbd - thrombomodulin, Anxa2 - annexin a2, Procr - protein c receptor, endothelial]
GO:0007169	transmembrane receptor protein tyrosine kinase signaling pathway	0.000607	0.0261	1.92	9481	180	770	28	[Jak2 - janus kinase 2, Kdr - kinase insert domain protein receptor, Pxn - paxillin, Areg - amphiregulin, Git1 - g protein-coupled receptor kinase-interactor 1, Vegfa - vascular endothelial growth factor a, Abl2 - v-abl abelson murine leukemia viral oncogene 2 (arg, abelson-related gene), Col4a1 - collagen, type iv, alpha 1, Mapkapk2 - map kinase-activated protein kinase 2, Nus1 - nuclear undecap…
GO:2000343	positive regulation of chemokine (C-X-C motif) ligand 2 production	0.000622	0.0266	6.16	9481	10	770	5	[Mcoln2 - mucolipin 2, Tnf - tumor necrosis factor, Lrp1 - low density lipoprotein receptor-related protein 1, Ccl5 - chemokine (c-c motif) ligand 5, Mif - macrophage migration inhibitory factor]
GO:0002830	positive regulation of type 2 immune response	0.000622	0.0265	6.16	9481	10	770	5	[Clcf1 - cardiotrophin-like cytokine factor 1, Nlrp3 - nlr family, pyrin domain containing 3, Il4ra - interleukin 4 receptor, alpha, Rsad2 - radical s-adenosyl methionine domain containing 2, Il6 - interleukin 6]
GO:0044057	regulation of system process	0.000645	0.0274	1.72	9481	272	770	38	[Jak2 - janus kinase 2, Tmem65 - transmembrane protein 65, Atp2a2 - atpase, ca++ transporting, cardiac muscle, slow twitch 2, Sphk1 - sphingosine kinase 1, Errfi1 - erbb receptor feedback inhibitor 1, Ednrb - endothelin receptor type b, Ptgs2 - prostaglandin-endoperoxide synthase 2, Nr1h3 - nuclear receptor subfamily 1, group h, member 3, Atp1a1 - atpase, na+/k+ transporting, alpha 1 polypeptide,…
GO:0032370	positive regulation of lipid transport	0.000683	0.029	3.24	9481	38	770	10	[P2ry2 - purinergic receptor p2y, g-protein coupled 2, Abca1 - atp-binding cassette, sub-family a (abc1), member 1, Spp1 - secreted phosphoprotein 1, Nr1h3 - nuclear receptor subfamily 1, group h, member 3, Il1b - interleukin 1 beta, Il1a - interleukin 1 alpha, Ldlrap1 - low density lipoprotein receptor adaptor protein 1, Lrp1 - low density lipoprotein receptor-related protein 1, Anxa2 - annexin …
GO:0098739	import across plasma membrane	0.000683	0.0289	3.24	9481	38	770	10	[Slc3a2 - solute carrier family 3 (activators of dibasic and neutral amino acid transport), member 2, Slc7a11 - solute carrier family 7 (cationic amino acid transporter, y+ system), member 11, Cln8 - ceroid-lipofuscinosis, neuronal 8, Slc39a12 - solute carrier family 39 (zinc transporter), member 12, Slc39a14 - solute carrier family 39 (zinc transporter), member 14, Atp1b3 - atpase, na+/k+ transp…
GO:0072524	pyridine-containing compound metabolic process	0.000685	0.0289	2.43	9481	81	770	16	[Slc37a2 - solute carrier family 37 (glycerol-3-phosphate transporter), member 2, Pgd - phosphogluconate dehydrogenase, Gpd2 - glycerol phosphate dehydrogenase 2, mitochondrial, Eno2 - enolase 2, gamma neuronal, Vcp - valosin containing protein, Pkm - pyruvate kinase, muscle, Hk3 - hexokinase 3, Hk1 - hexokinase 1, Gck - glucokinase, Taldo1 - transaldolase 1, Pgam1 - phosphoglycerate mutase 1, Pg…
GO:0051894	positive regulation of focal adhesion assembly	0.000686	0.0288	4.31	9481	20	770	7	[Kdr - kinase insert domain protein receptor, Map4k4 - mitogen-activated protein kinase kinase kinase kinase 4, S100a10 - s100 calcium binding protein a10 (calpactin), Fmn1 - formin 1, Vegfa - vascular endothelial growth factor a, Iqgap1 - iq motif containing gtpase activating protein 1, Sdc4 - syndecan 4]
GO:0051955	regulation of amino acid transport	0.000686	0.0287	4.31	9481	20	770	7	[Il1rn - interleukin 1 receptor antagonist, Dtnbp1 - dystrobrevin binding protein 1, Il1b - interleukin 1 beta, Adora2a - adenosine a2a receptor, Tnf - tumor necrosis factor, Arl6ip5 - adp-ribosylation factor-like 6 interacting protein 5, Arg2 - arginase type ii]
GO:0043406	positive regulation of MAP kinase activity	0.000691	0.0289	2.05	9481	138	770	23	[Jak2 - janus kinase 2, Ern1 - endoplasmic reticulum (er) to nucleus signalling 1, Pik3r5 - phosphoinositide-3-kinase, regulatory subunit 5, p101, Mdfic - myod family inhibitor domain containing, Pxn - paxillin, Il1b - interleukin 1 beta, Vegfa - vascular endothelial growth factor a, Sash1 - sam and sh3 domain containing 1, Spag9 - sperm associated antigen 9, Adam8 - a disintegrin and metallopept…
GO:0046903	secretion	0.000705	0.0293	1.77	9481	236	770	34	[Tcirg1 - t cell, immune regulator 1, atpase, h+ transporting, lysosomal v0 protein a3, Exoc5 - exocyst complex component 5, Abca1 - atp-binding cassette, sub-family a (abc1), member 1, Stx11 - syntaxin 11, Vegfa - vascular endothelial growth factor a, Hif1a - hypoxia inducible factor 1, alpha subunit, Furin - furin (paired basic amino acid cleaving enzyme), Fam129b - family with sequence similar…
GO:0001763	morphogenesis of a branching structure	0.000706	0.0293	2.35	9481	89	770	17	[Cd44 - cd44 antigen, Kdr - kinase insert domain protein receptor, Areg - amphiregulin, Prdm1 - pr domain containing 1, with znf domain, Pxn - paxillin, Vegfa - vascular endothelial growth factor a, Fem1b - feminization 1 homolog b (c. elegans), Col4a1 - collagen, type iv, alpha 1, Tgm2 - transglutaminase 2, c polypeptide, Gna13 - guanine nucleotide binding protein, alpha 13, Clic4 - chloride int…
GO:0007162	negative regulation of cell adhesion	0.000716	0.0296	1.92	9481	173	770	27	[Jak2 - janus kinase 2, Cd44 - cd44 antigen, March7 - membrane-associated ring finger (c3hc4) 7, Jag1 - jagged 1, Actn4 - actinin alpha 4, Vegfa - vascular endothelial growth factor a, Abl2 - v-abl abelson murine leukemia viral oncogene 2 (arg, abelson-related gene), Cd274 - cd274 antigen, Adam8 - a disintegrin and metallopeptidase domain 8, Arg2 - arginase type ii, Zfp703 - zinc finger protein 7…
GO:0071900	regulation of protein serine/threonine kinase activity	0.000721	0.0297	1.7	9481	283	770	39	[Jak2 - janus kinase 2, Ern1 - endoplasmic reticulum (er) to nucleus signalling 1, Mdfic - myod family inhibitor domain containing, Lats1 - large tumor suppressor, Pxn - paxillin, Psmd10 - proteasome (prosome, macropain) 26s subunit, non-atpase, 10, Vegfa - vascular endothelial growth factor a, Il1b - interleukin 1 beta, Sash1 - sam and sh3 domain containing 1, Spag9 - sperm associated antigen 9,…
GO:0050670	regulation of lymphocyte proliferation	0.000724	0.0298	2.01	9481	147	770	24	[Clcf1 - cardiotrophin-like cytokine factor 1, Lgals3 - lectin, galactose binding, soluble 3, Vav3 - vav 3 oncogene, March7 - membrane-associated ring finger (c3hc4) 7, Cd44 - cd44 antigen, Tnfrsf1b - tumor necrosis factor receptor superfamily, member 1b, Lgals9 - lectin, galactose binding, soluble 9, Ripk3 - receptor-interacting serine-threonine kinase 3, Ticam1 - toll-like receptor adaptor mole…
GO:0052548	regulation of endopeptidase activity	0.000731	0.03	1.87	9481	191	770	29	[Jak2 - janus kinase 2, Fas - fas (tnf receptor superfamily member 6), Cd44 - cd44 antigen, Rffl - ring finger and fyve like domain containing protein, Ptgs2 - prostaglandin-endoperoxide synthase 2, Vegfa - vascular endothelial growth factor a, Furin - furin (paired basic amino acid cleaving enzyme), Asph - aspartate-beta-hydroxylase, Vcp - valosin containing protein, Mefv - mediterranean fever, …
GO:0071453	cellular response to oxygen levels	0.000732	0.0299	2.71	9481	59	770	13	[Ppard - peroxisome proliferator activator receptor delta, Hyou1 - hypoxia up-regulated 1, Fas - fas (tnf receptor superfamily member 6), Atp6v1g1 - atpase, h+ transporting, lysosomal v1 subunit g1, Vegfa - vascular endothelial growth factor a, Hif1a - hypoxia inducible factor 1, alpha subunit, Adam8 - a disintegrin and metallopeptidase domain 8, Sirt2 - sirtuin 2, Npepps - aminopeptidase puromyc…
GO:0071677	positive regulation of mononuclear cell migration	0.000743	0.0303	4.93	9481	15	770	6	[Ccl2 - chemokine (c-c motif) ligand 2, Lgals3 - lectin, galactose binding, soluble 3, Ano6 - anoctamin 6, Lgmn - legumain, Ccl5 - chemokine (c-c motif) ligand 5, Ccr1 - chemokine (c-c motif) receptor 1]
GO:1901739	regulation of myoblast fusion	0.000743	0.0302	4.93	9481	15	770	6	[Ehd1 - eh-domain containing 1, Capn2 - calpain 2, Cflar - casp8 and fadd-like apoptosis regulator, Gdf15 - growth differentiation factor 15, Il4ra - interleukin 4 receptor, alpha, Tnfsf14 - tumor necrosis factor (ligand) superfamily, member 14]
GO:0032651	regulation of interleukin-1 beta production	0.000749	0.0303	2.84	9481	52	770	12	[Ifi205 - interferon activated gene 205, Hk1 - hexokinase 1, Jak2 - janus kinase 2, Errfi1 - erbb receptor feedback inhibitor 1, Sphk1 - sphingosine kinase 1, Ifi204 - interferon activated gene 204, Malt1 - mucosa associated lymphoid tissue lymphoma translocation gene 1, Ccl3 - chemokine (c-c motif) ligand 3, Nlrp3 - nlr family, pyrin domain containing 3, Acp5 - acid phosphatase 5, tartrate resis…
GO:0002262	myeloid cell homeostasis	0.000761	0.0307	3.79	9481	26	770	8	[Ccl2 - chemokine (c-c motif) ligand 2, Prdx1 - peroxiredoxin 1, Anxa1 - annexin a1, Bcl2l11 - bcl2-like 11 (apoptosis facilitator), Ampd3 - adenosine monophosphate deaminase 3, Itpkb - inositol 1,4,5-trisphosphate 3-kinase b, Il6 - interleukin 6, Hmox1 - heme oxygenase (decycling) 1]
GO:0070232	regulation of T cell apoptotic process	0.000761	0.0306	3.79	9481	26	770	8	[Lgals3 - lectin, galactose binding, soluble 3, Il7r - interleukin 7 receptor, Ripk3 - receptor-interacting serine-threonine kinase 3, Hif1a - hypoxia inducible factor 1, alpha subunit, Cd274 - cd274 antigen, Adam8 - a disintegrin and metallopeptidase domain 8, Ccl5 - chemokine (c-c motif) ligand 5, Arg2 - arginase type ii]
GO:1903393	positive regulation of adherens junction organization	0.000761	0.0305	3.79	9481	26	770	8	[Ptpn23 - protein tyrosine phosphatase, non-receptor type 23, Kdr - kinase insert domain protein receptor, S100a10 - s100 calcium binding protein a10 (calpactin), Map4k4 - mitogen-activated protein kinase kinase kinase kinase 4, Fmn1 - formin 1, Vegfa - vascular endothelial growth factor a, Iqgap1 - iq motif containing gtpase activating protein 1, Sdc4 - syndecan 4]
GO:0050804	modulation of chemical synaptic transmission	0.000774	0.031	1.78	9481	228	770	33	[Jak2 - janus kinase 2, Pxk - px domain containing serine/threonine kinase, Atp2a2 - atpase, ca++ transporting, cardiac muscle, slow twitch 2, Sphk1 - sphingosine kinase 1, Kdr - kinase insert domain protein receptor, Ptgs2 - prostaglandin-endoperoxide synthase 2, Git1 - g protein-coupled receptor kinase-interactor 1, Il1b - interleukin 1 beta, Cyfip1 - cytoplasmic fmr1 interacting protein 1, Sqs…
GO:0010817	regulation of hormone levels	0.000784	0.0313	1.8	9481	219	770	32	[Clcf1 - cardiotrophin-like cytokine factor 1, Jak2 - janus kinase 2, Ppard - peroxisome proliferator activator receptor delta, Tcirg1 - t cell, immune regulator 1, atpase, h+ transporting, lysosomal v0 protein a3, Anxa5 - annexin a5, Atp1a1 - atpase, na+/k+ transporting, alpha 1 polypeptide, Il1b - interleukin 1 beta, Hif1a - hypoxia inducible factor 1, alpha subunit, Fam129b - family with seque…
GO:0030198	extracellular matrix organization	0.000809	0.0322	2.26	9481	98	770	18	[Lgals3 - lectin, galactose binding, soluble 3, Lamc1 - laminin, gamma 1, Col3a1 - collagen, type iii, alpha 1, Col4a1 - collagen, type iv, alpha 1, Mmp19 - matrix metallopeptidase 19, Plod1 - procollagen-lysine, 2-oxoglutarate 5-dioxygenase 1, Hspg2 - perlecan (heparan sulfate proteoglycan 2), Myo1e - myosin ie, Col5a1 - collagen, type v, alpha 1, Sh3pxd2b - sh3 and px domains 2b, Mmp14 - matrix…
GO:0055067	monovalent inorganic cation homeostasis	0.000815	0.0323	2.57	9481	67	770	14	[Tcirg1 - t cell, immune regulator 1, atpase, h+ transporting, lysosomal v0 protein a3, Ednrb - endothelin receptor type b, Atp1b3 - atpase, na+/k+ transporting, beta 3 polypeptide, Atp1a1 - atpase, na+/k+ transporting, alpha 1 polypeptide, Dmxl2 - dmx-like 2, Slc11a1 - solute carrier family 11 (proton-coupled divalent metal ion transporters), member 1, Atp6v0d2 - atpase, h+ transporting, lysosom…
GO:0001505	regulation of neurotransmitter levels	0.000826	0.0326	1.96	9481	157	770	25	[Jak2 - janus kinase 2, Atp2a2 - atpase, ca++ transporting, cardiac muscle, slow twitch 2, Sphk1 - sphingosine kinase 1, Ticam1 - toll-like receptor adaptor molecule 1, Ptgs2 - prostaglandin-endoperoxide synthase 2, Git1 - g protein-coupled receptor kinase-interactor 1, Il1b - interleukin 1 beta, Atp2b4 - atpase, ca++ transporting, plasma membrane 4, P2ry2 - purinergic receptor p2y, g-protein cou…
GO:1904705	regulation of vascular smooth muscle cell proliferation	0.000853	0.0336	3.16	9481	39	770	10	[Jak2 - janus kinase 2, Ern1 - endoplasmic reticulum (er) to nucleus signalling 1, Cdkn1a - cyclin-dependent kinase inhibitor 1a (p21), Tnf - tumor necrosis factor, Ldlrap1 - low density lipoprotein receptor adaptor protein 1, Camk2d - calcium/calmodulin-dependent protein kinase ii, delta, Mdm2 - transformed mouse 3t3 cell double minute 2, Sod2 - superoxide dismutase 2, mitochondrial, Hmox1 - hem…
GO:0051384	response to glucocorticoid	0.000853	0.0335	3.16	9481	39	770	10	[Jak2 - janus kinase 2, Anxa1 - annexin a1, Fas - fas (tnf receptor superfamily member 6), Il1rn - interleukin 1 receptor antagonist, Areg - amphiregulin, Tnf - tumor necrosis factor, Eif4e - eukaryotic translation initiation factor 4e, Adam9 - a disintegrin and metallopeptidase domain 9 (meltrin gamma), Il6 - interleukin 6, Il10 - interleukin 10]
GO:0031960	response to corticosteroid	0.000853	0.0334	3.16	9481	39	770	10	[Jak2 - janus kinase 2, Anxa1 - annexin a1, Fas - fas (tnf receptor superfamily member 6), Il1rn - interleukin 1 receptor antagonist, Areg - amphiregulin, Tnf - tumor necrosis factor, Eif4e - eukaryotic translation initiation factor 4e, Adam9 - a disintegrin and metallopeptidase domain 9 (meltrin gamma), Il6 - interleukin 6, Il10 - interleukin 10]
GO:1903706	regulation of hemopoiesis	0.000881	0.0344	1.71	9481	267	770	37	[Fas - fas (tnf receptor superfamily member 6), Kdr - kinase insert domain protein receptor, Mitf - microphthalmia-associated transcription factor, Cd44 - cd44 antigen, Jag1 - jagged 1, Il1b - interleukin 1 beta, Vegfa - vascular endothelial growth factor a, Dpf2 - d4, zinc and double phd fingers family 2, Hif1a - hypoxia inducible factor 1, alpha subunit, Adam8 - a disintegrin and metallopeptida…
GO:0032944	regulation of mononuclear cell proliferation	0.000882	0.0344	1.98	9481	149	770	24	[Clcf1 - cardiotrophin-like cytokine factor 1, Lgals3 - lectin, galactose binding, soluble 3, Vav3 - vav 3 oncogene, March7 - membrane-associated ring finger (c3hc4) 7, Cd44 - cd44 antigen, Tnfrsf1b - tumor necrosis factor receptor superfamily, member 1b, Lgals9 - lectin, galactose binding, soluble 9, Ripk3 - receptor-interacting serine-threonine kinase 3, Ticam1 - toll-like receptor adaptor mole…
GO:1901698	response to nitrogen compound	0.000904	0.0351	1.51	9481	473	770	58	[Jag1 - jagged 1, Ifih1 - interferon induced with helicase c domain 1, Il1b - interleukin 1 beta, Vcp - valosin containing protein, Pkm - pyruvate kinase, muscle, Atp2b4 - atpase, ca++ transporting, plasma membrane 4, Sirt2 - sirtuin 2, Ubqln1 - ubiquilin 1, Rab13 - rab13, member ras oncogene family, Capn2 - calpain 2, Trim13 - tripartite motif-containing 13, Hsp90b1 - heat shock protein 90, beta…
GO:0030154	cell differentiation	0.000925	0.0358	1.32	9481	1032	770	111	[Ptgs2 - prostaglandin-endoperoxide synthase 2, Nr1h3 - nuclear receptor subfamily 1, group h, member 3, Abl2 - v-abl abelson murine leukemia viral oncogene 2 (arg, abelson-related gene), Psmd11 - proteasome (prosome, macropain) 26s subunit, non-atpase, 11, Spag9 - sperm associated antigen 9, Nus1 - nuclear undecaprenyl pyrophosphate synthase 1 homolog (s. cerevisiae), Myo1e - myosin ie, Ugcg - u…
GO:0071634	regulation of transforming growth factor beta production	0.000958	0.037	4.1	9481	21	770	7	[Atp6ap2 - atpase, h+ transporting, lysosomal accessory protein 2, Itgav - integrin alpha v, Ptgs2 - prostaglandin-endoperoxide synthase 2, Thbs1 - thrombospondin 1, Hif1a - hypoxia inducible factor 1, alpha subunit, Met - met proto-oncogene, Furin - furin (paired basic amino acid cleaving enzyme)]
GO:0015807	L-amino acid transport	0.000958	0.0369	4.1	9481	21	770	7	[Slc3a2 - solute carrier family 3 (activators of dibasic and neutral amino acid transport), member 2, Slc7a11 - solute carrier family 7 (cationic amino acid transporter, y+ system), member 11, Cln8 - ceroid-lipofuscinosis, neuronal 8, Slc7a8 - solute carrier family 7 (cationic amino acid transporter, y+ system), member 8, Slc7a1 - solute carrier family 7 (cationic amino acid transporter, y+ syste…
GO:0060142	regulation of syncytium formation by plasma membrane fusion	0.000958	0.0368	4.1	9481	21	770	7	[Ehd1 - eh-domain containing 1, Capn2 - calpain 2, Cflar - casp8 and fadd-like apoptosis regulator, Gdf15 - growth differentiation factor 15, Tnfsf14 - tumor necrosis factor (ligand) superfamily, member 14, Il4ra - interleukin 4 receptor, alpha, Adam9 - a disintegrin and metallopeptidase domain 9 (meltrin gamma)]
