# Supplementary material for: Impaired phagocytic function in CX3CR1+ tissue‐resident skeletal muscle macrophages prevents muscle recovery after influenza A virus‐induced pneumonia in old mice
Source: Aging Cell. 2020 Jul 28;19(9):e13180. doi: 10.1111/acel.13180 (PMC7587460; doi:10.1111/acel.13180)
Supplement: Supplementary file 5 — Table S4 [file ACEL-19-e13180-s005.xlsx]

## Sheet: up-in-y-flu
Table S4
Go processes regulated with age and influenza (60 days post influenza mice)
Up in young 60 days post influenza										Up in old 60 days post influenza
GO Term	Description	P-value	FDR q-value	Enrichment	N	B	n	b	Genes	GO Term	Description	P-value	FDR q-value	Enrichment	N	B	n	b	Genes
GO:1904262	negative regulation of TORC1 signaling	8.15e-05	1	10.13	10211	14	360	5	[Depdc5 - dep domain containing 5, Kptn - kaptin, Tsc2 - tuberous sclerosis 2, Atm - ataxia telangiectasia mutated homolog (human), Szt2 - seizure threshold 2]	GO:0070887	cellular response to chemical stimulus	2.77e-12	3.74e-08	1.87	10217	1051	623	120	[Fas - fas (tnf receptor superfamily member 6), Nfat5 - nuclear factor of activated t cells 5, Vcp - valosin containing protein, Mapkapk2 - map kinase-activated protein kinase 2, Rock2 - rho-associated coiled-coil containing protein kinase 2, Snx10 - sorting nexin 10, Nrp2 - neuropilin 2, Mt1 - metallothionein 1, Gch1 - gtp cyclohydrolase 1, Flnb - filamin, beta, Pde4b - phosphodiesterase 4b, cam…
GO:1904776	regulation of protein localization to cell cortex	0.000803	1	14.18	10211	6	360	3	[Epb4.1 - erythrocyte protein band 4.1, Numa1 - nuclear mitotic apparatus protein 1, Plk1 - polo-like kinase 1]	GO:0006954	inflammatory response	2.81e-12	1.9e-08	3.33	10217	207	623	42	[Cxcl3 - chemokine (c-x-c motif) ligand 3, Cd44 - cd44 antigen, Ticam1 - toll-like receptor adaptor molecule 1, Icam1 - intercellular adhesion molecule 1, Ptgs2 - prostaglandin-endoperoxide synthase 2, Il1b - interleukin 1 beta, Il1a - interleukin 1 alpha, Tollip - toll interacting protein, Cd180 - cd180 antigen, Mapkapk2 - map kinase-activated protein kinase 2, Hyal1 - hyaluronoglucosaminidase 1…
GO:0032465	regulation of cytokinesis	0.000906	1	3.91	10211	58	360	8	[Zfyve19 - zinc finger, fyve domain containing 19, Zfyve26 - zinc finger, fyve domain containing 26, Pik3c3 - phosphoinositide-3-kinase, class 3, Kif13a - kinesin family member 13a, Pik3r4 - phosphatidylinositol 3 kinase, regulatory subunit, polypeptide 4, p150, Kif23 - kinesin family member 23, Incenp - inner centromere protein, Plk1 - polo-like kinase 1]	GO:0002376	immune system process	4.17e-12	1.88e-08	1.95	10217	899	623	107	[Hsd3b7 - hydroxy-delta-5-steroid dehydrogenase, 3 beta- and steroid delta-isomerase 7, Fas - fas (tnf receptor superfamily member 6), H2-T10 - histocompatibility 2, t region locus 10, Tollip - toll interacting protein, Mapkapk2 - map kinase-activated protein kinase 2, Nampt - nicotinamide phosphoribosyltransferase, Usp14 - ubiquitin specific peptidase 14, Slamf7 - slam family member 7, Pde4b - p…
										GO:0042221	response to chemical	1.16e-11	3.93e-08	1.67	10217	1524	623	155	[Fas - fas (tnf receptor superfamily member 6), Ptgs2 - prostaglandin-endoperoxide synthase 2, Areg - amphiregulin, Nfat5 - nuclear factor of activated t cells 5, Vcp - valosin containing protein, Mapkapk2 - map kinase-activated protein kinase 2, Rock2 - rho-associated coiled-coil containing protein kinase 2, Ptafr - platelet-activating factor receptor, Apod - apolipoprotein d, Nrp2 - neuropilin …
										GO:0048583	regulation of response to stimulus	2.12e-11	5.74e-08	1.51	10217	2238	623	206	[Fas - fas (tnf receptor superfamily member 6), Errfi1 - erbb receptor feedback inhibitor 1, Ptgs2 - prostaglandin-endoperoxide synthase 2, Nfat5 - nuclear factor of activated t cells 5, Vcp - valosin containing protein, H2-T10 - histocompatibility 2, t region locus 10, Mapkapk2 - map kinase-activated protein kinase 2, Rock2 - rho-associated coiled-coil containing protein kinase 2, Ptafr - platel…
										GO:0002237	response to molecule of bacterial origin	2.31e-11	5.2e-08	3.43	10217	177	623	37	[Jak2 - janus kinase 2, Cxcl3 - chemokine (c-x-c motif) ligand 3, Ticam1 - toll-like receptor adaptor molecule 1, Ptgs2 - prostaglandin-endoperoxide synthase 2, Il1b - interleukin 1 beta, Cd274 - cd274 antigen, Adam9 - a disintegrin and metallopeptidase domain 9 (meltrin gamma), Cd180 - cd180 antigen, Mapkapk2 - map kinase-activated protein kinase 2, Cxcl2 - chemokine (c-x-c motif) ligand 2, Cd30…
										GO:0080134	regulation of response to stress	3.13e-11	6.04e-08	1.91	10217	892	623	104	[Errfi1 - erbb receptor feedback inhibitor 1, Fas - fas (tnf receptor superfamily member 6), Ptgs2 - prostaglandin-endoperoxide synthase 2, Spag9 - sperm associated antigen 9, Mapkapk2 - map kinase-activated protein kinase 2, Hk3 - hexokinase 3, Rock2 - rho-associated coiled-coil containing protein kinase 2, Apod - apolipoprotein d, Nampt - nicotinamide phosphoribosyltransferase, Kras - v-ki-ras2…
										GO:0065007	biological regulation	5.95e-11	1.01e-07	1.21	10217	6024	623	443	[Errfi1 - erbb receptor feedback inhibitor 1, Ptgs2 - prostaglandin-endoperoxide synthase 2, Abi1 - abl-interactor 1, Fam129b - family with sequence similarity 129, member b, H2-T10 - histocompatibility 2, t region locus 10, Vcp - valosin containing protein, Mapkapk2 - map kinase-activated protein kinase 2, Ptafr - platelet-activating factor receptor, Mafg - v-maf musculoaponeurotic fibrosarcoma …
										GO:0050789	regulation of biological process	9.97e-11	1.5e-07	1.22	10217	5744	623	426	[Errfi1 - erbb receptor feedback inhibitor 1, Ptgs2 - prostaglandin-endoperoxide synthase 2, Abi1 - abl-interactor 1, Fam129b - family with sequence similarity 129, member b, H2-T10 - histocompatibility 2, t region locus 10, Vcp - valosin containing protein, Mapkapk2 - map kinase-activated protein kinase 2, Ptafr - platelet-activating factor receptor, Mafg - v-maf musculoaponeurotic fibrosarcoma …
										GO:0010033	response to organic substance	1.87e-10	2.53e-07	1.7	10217	1261	623	131	[Fas - fas (tnf receptor superfamily member 6), Ptgs2 - prostaglandin-endoperoxide synthase 2, Areg - amphiregulin, Nfat5 - nuclear factor of activated t cells 5, Vcp - valosin containing protein, Mapkapk2 - map kinase-activated protein kinase 2, Rock2 - rho-associated coiled-coil containing protein kinase 2, Ptafr - platelet-activating factor receptor, Nrp2 - neuropilin 2, Snx10 - sorting nexin …
										GO:0071310	cellular response to organic substance	3.57e-10	4.38e-07	1.87	10217	868	623	99	[Nfat5 - nuclear factor of activated t cells 5, Mapkapk2 - map kinase-activated protein kinase 2, Rock2 - rho-associated coiled-coil containing protein kinase 2, Snx10 - sorting nexin 10, Nrp2 - neuropilin 2, Gch1 - gtp cyclohydrolase 1, Flnb - filamin, beta, Pde4b - phosphodiesterase 4b, camp specific, Ube2g2 - ubiquitin-conjugating enzyme e2g 2, Mapk6 - mitogen-activated protein kinase 6, Hspb8…
										GO:0030334	regulation of cell migration	5.38e-10	6.05e-07	2.11	10217	567	623	73	[Jak2 - janus kinase 2, Fas - fas (tnf receptor superfamily member 6), Jag1 - jagged 1, Lmna - lamin a, Ptgs2 - prostaglandin-endoperoxide synthase 2, Il1b - interleukin 1 beta, Il1a - interleukin 1 alpha, Spag9 - sperm associated antigen 9, Sash1 - sam and sh3 domain containing 1, Nus1 - nuclear undecaprenyl pyrophosphate synthase 1 homolog (s. cerevisiae), Rock2 - rho-associated coiled-coil con…
										GO:0031349	positive regulation of defense response	8.87e-10	9.22e-07	2.93	10217	218	623	39	[Jak2 - janus kinase 2, Pik3ap1 - phosphoinositide-3-kinase adaptor protein 1, Tbk1 - tank-binding kinase 1, Riok3 - rio kinase 3, Ticam1 - toll-like receptor adaptor molecule 1, Ptgs2 - prostaglandin-endoperoxide synthase 2, Il1b - interleukin 1 beta, Il17ra - interleukin 17 receptor a, Mapkapk2 - map kinase-activated protein kinase 2, Abcc1 - atp-binding cassette, sub-family c (cftr/mrp), membe…
										GO:0040012	regulation of locomotion	9.72e-10	9.38e-07	2.02	10217	632	623	78	[Jak2 - janus kinase 2, Fas - fas (tnf receptor superfamily member 6), Jag1 - jagged 1, Lmna - lamin a, Ptgs2 - prostaglandin-endoperoxide synthase 2, Il1b - interleukin 1 beta, Il1a - interleukin 1 alpha, Spag9 - sperm associated antigen 9, Sash1 - sam and sh3 domain containing 1, Nus1 - nuclear undecaprenyl pyrophosphate synthase 1 homolog (s. cerevisiae), Rock2 - rho-associated coiled-coil con…
										GO:0050896	response to stimulus	1.21e-09	1.09e-06	1.4	10217	2717	623	232	[Fas - fas (tnf receptor superfamily member 6), Errfi1 - erbb receptor feedback inhibitor 1, Ptgs2 - prostaglandin-endoperoxide synthase 2, Nfat5 - nuclear factor of activated t cells 5, Tollip - toll interacting protein, H2-T10 - histocompatibility 2, t region locus 10, Vcp - valosin containing protein, Mapkapk2 - map kinase-activated protein kinase 2, Rock2 - rho-associated coiled-coil containi…
										GO:0032496	response to lipopolysaccharide	1.72e-09	1.45e-06	3.28	10217	160	623	32	[Jak2 - janus kinase 2, Cxcl3 - chemokine (c-x-c motif) ligand 3, Ticam1 - toll-like receptor adaptor molecule 1, Ptgs2 - prostaglandin-endoperoxide synthase 2, Il1b - interleukin 1 beta, Cd274 - cd274 antigen, Cd180 - cd180 antigen, Adam9 - a disintegrin and metallopeptidase domain 9 (meltrin gamma), Mapkapk2 - map kinase-activated protein kinase 2, Cxcl2 - chemokine (c-x-c motif) ligand 2, Cd30…
										GO:0060548	negative regulation of cell death	2.21e-09	1.76e-06	1.98	10217	655	623	79	[Jak2 - janus kinase 2, Tmbim1 - transmembrane bax inhibitor motif containing 1, Bcl2a1a - b cell leukemia/lymphoma 2 related protein a1a, Ahr - aryl-hydrocarbon receptor, Fas - fas (tnf receptor superfamily member 6), Bcl2a1d - b cell leukemia/lymphoma 2 related protein a1d, Cd44 - cd44 antigen, Btbd10 - btb (poz) domain containing 10, Zfp830 - zinc finger protein 830, Lmna - lamin a, Bcl2a1b - …
										GO:0001819	positive regulation of cytokine production	2.29e-09	1.72e-06	2.57	10217	293	623	46	[Jak2 - janus kinase 2, Tbk1 - tank-binding kinase 1, Riok3 - rio kinase 3, Ticam1 - toll-like receptor adaptor molecule 1, Ptgs2 - prostaglandin-endoperoxide synthase 2, Il1b - interleukin 1 beta, Il1a - interleukin 1 alpha, Cd274 - cd274 antigen, Furin - furin (paired basic amino acid cleaving enzyme), Mapkapk2 - map kinase-activated protein kinase 2, Il17ra - interleukin 17 receptor a, Rock2 -…
										GO:2000145	regulation of cell motility	2.55e-09	1.81e-06	2.04	10217	587	623	73	[Jak2 - janus kinase 2, Fas - fas (tnf receptor superfamily member 6), Jag1 - jagged 1, Lmna - lamin a, Ptgs2 - prostaglandin-endoperoxide synthase 2, Il1b - interleukin 1 beta, Il1a - interleukin 1 alpha, Spag9 - sperm associated antigen 9, Sash1 - sam and sh3 domain containing 1, Nus1 - nuclear undecaprenyl pyrophosphate synthase 1 homolog (s. cerevisiae), Rock2 - rho-associated coiled-coil con…
										GO:0006952	defense response	2.85e-09	1.93e-06	2.07	10217	554	623	70	[Jak2 - janus kinase 2, Cxcl3 - chemokine (c-x-c motif) ligand 3, Stx11 - syntaxin 11, Cd44 - cd44 antigen, Ptgs2 - prostaglandin-endoperoxide synthase 2, Il1b - interleukin 1 beta, Il1a - interleukin 1 alpha, Tollip - toll interacting protein, Mapkapk2 - map kinase-activated protein kinase 2, Il17ra - interleukin 17 receptor a, Cd86 - cd86 antigen, Irak2 - interleukin-1 receptor-associated kinas…
										GO:0010646	regulation of cell communication	3.16e-09	2.03e-06	1.51	10217	1862	623	171	[Errfi1 - erbb receptor feedback inhibitor 1, Fas - fas (tnf receptor superfamily member 6), Ptgs2 - prostaglandin-endoperoxide synthase 2, Spag9 - sperm associated antigen 9, Nfat5 - nuclear factor of activated t cells 5, Vcp - valosin containing protein, Rock2 - rho-associated coiled-coil containing protein kinase 2, Ugcg - udp-glucose ceramide glucosyltransferase, Apod - apolipoprotein d, Kras…
										GO:0023051	regulation of signaling	4.77e-09	2.93e-06	1.5	10217	1872	623	171	[Errfi1 - erbb receptor feedback inhibitor 1, Fas - fas (tnf receptor superfamily member 6), Ptgs2 - prostaglandin-endoperoxide synthase 2, Spag9 - sperm associated antigen 9, Nfat5 - nuclear factor of activated t cells 5, Vcp - valosin containing protein, Rock2 - rho-associated coiled-coil containing protein kinase 2, Ugcg - udp-glucose ceramide glucosyltransferase, Apod - apolipoprotein d, Kras…
										GO:0048584	positive regulation of response to stimulus	5.62e-09	3.3e-06	1.65	10217	1235	623	124	[Fas - fas (tnf receptor superfamily member 6), Ptgs2 - prostaglandin-endoperoxide synthase 2, Spag9 - sperm associated antigen 9, Nfat5 - nuclear factor of activated t cells 5, Vcp - valosin containing protein, H2-T10 - histocompatibility 2, t region locus 10, Mapkapk2 - map kinase-activated protein kinase 2, Rock2 - rho-associated coiled-coil containing protein kinase 2, Ptafr - platelet-activa…
										GO:0051239	regulation of multicellular organismal process	6.62e-09	3.73e-06	1.51	10217	1782	623	164	[Errfi1 - erbb receptor feedback inhibitor 1, Fas - fas (tnf receptor superfamily member 6), Areg - amphiregulin, Ptgs2 - prostaglandin-endoperoxide synthase 2, Spag9 - sperm associated antigen 9, Nus1 - nuclear undecaprenyl pyrophosphate synthase 1 homolog (s. cerevisiae), Mapkapk2 - map kinase-activated protein kinase 2, Rock2 - rho-associated coiled-coil containing protein kinase 2, Ptafr - pl…
										GO:0050900	leukocyte migration	1.04e-08	5.63e-06	3.66	10217	112	623	25	[Hsd3b7 - hydroxy-delta-5-steroid dehydrogenase, 3 beta- and steroid delta-isomerase 7, Cxcl3 - chemokine (c-x-c motif) ligand 3, Icam1 - intercellular adhesion molecule 1, Il1b - interleukin 1 beta, Il17ra - interleukin 17 receptor a, Cxcl2 - chemokine (c-x-c motif) ligand 2, Ccl9 - chemokine (c-c motif) ligand 9, Ccl3 - chemokine (c-c motif) ligand 3, Slamf8 - slam family member 8, Ccl7 - chemo…
										GO:0006950	response to stress	1.07e-08	5.59e-06	1.51	10217	1724	623	159	[Slc2a1 - solute carrier family 2 (facilitated glucose transporter), member 1, Errfi1 - erbb receptor feedback inhibitor 1, Fas - fas (tnf receptor superfamily member 6), Morf4l2 - mortality factor 4 like 2, Ptgs2 - prostaglandin-endoperoxide synthase 2, Tollip - toll interacting protein, Vcp - valosin containing protein, Mapkapk2 - map kinase-activated protein kinase 2, Rock2 - rho-associated co…
										GO:0006955	immune response	1.12e-08	5.59e-06	2.16	10217	447	623	59	[Jak2 - janus kinase 2, Cxcl3 - chemokine (c-x-c motif) ligand 3, Fas - fas (tnf receptor superfamily member 6), Stx11 - syntaxin 11, Jag1 - jagged 1, Il1b - interleukin 1 beta, Il1a - interleukin 1 alpha, Tollip - toll interacting protein, H2-T10 - histocompatibility 2, t region locus 10, Cd86 - cd86 antigen, Usp14 - ubiquitin specific peptidase 14, Slamf7 - slam family member 7, Alcam - activat…
										GO:0001817	regulation of cytokine production	1.32e-08	6.36e-06	2.15	10217	449	623	59	[Jak2 - janus kinase 2, Errfi1 - erbb receptor feedback inhibitor 1, Ptgs2 - prostaglandin-endoperoxide synthase 2, Il1b - interleukin 1 beta, Il1a - interleukin 1 alpha, Mapkapk2 - map kinase-activated protein kinase 2, Il17ra - interleukin 17 receptor a, Rock2 - rho-associated coiled-coil containing protein kinase 2, Arfgef2 - adp-ribosylation factor guanine nucleotide-exchange factor 2 (brefel…
										GO:0048878	chemical homeostasis	1.34e-08	6.22e-06	2.01	10217	563	623	69	[Jak2 - janus kinase 2, Ern1 - endoplasmic reticulum (er) to nucleus signalling 1, Cxcl3 - chemokine (c-x-c motif) ligand 3, Gpr65 - g-protein coupled receptor 65, Il1b - interleukin 1 beta, Nus1 - nuclear undecaprenyl pyrophosphate synthase 1 homolog (s. cerevisiae), Hk3 - hexokinase 3, Hk1 - hexokinase 1, Ugcg - udp-glucose ceramide glucosyltransferase, Ncoa5 - nuclear receptor coactivator 5, M…
										GO:0048519	negative regulation of biological process	1.44e-08	6.47e-06	1.33	10217	3135	623	255	[Fas - fas (tnf receptor superfamily member 6), Errfi1 - erbb receptor feedback inhibitor 1, Ptgs2 - prostaglandin-endoperoxide synthase 2, Fam129b - family with sequence similarity 129, member b, Sarnp - sap domain containing ribonucleoprotein, Mapkapk2 - map kinase-activated protein kinase 2, Rock2 - rho-associated coiled-coil containing protein kinase 2, Stk40 - serine/threonine kinase 40, Dcn…
										GO:0040017	positive regulation of locomotion	1.52e-08	6.63e-06	2.28	10217	374	623	52	[Jak2 - janus kinase 2, Ptgs2 - prostaglandin-endoperoxide synthase 2, Il1b - interleukin 1 beta, Il1a - interleukin 1 alpha, Sash1 - sam and sh3 domain containing 1, Spag9 - sperm associated antigen 9, Nus1 - nuclear undecaprenyl pyrophosphate synthase 1 homolog (s. cerevisiae), Rock2 - rho-associated coiled-coil containing protein kinase 2, Zfp703 - zinc finger protein 703, Ptafr - platelet-act…
										GO:0071219	cellular response to molecule of bacterial origin	1.52e-08	6.44e-06	3.6	10217	114	623	25	[Jak2 - janus kinase 2, Cxcl3 - chemokine (c-x-c motif) ligand 3, Ticam1 - toll-like receptor adaptor molecule 1, Il1b - interleukin 1 beta, Cd274 - cd274 antigen, Cd180 - cd180 antigen, Adam9 - a disintegrin and metallopeptidase domain 9 (meltrin gamma), Cxcl2 - chemokine (c-x-c motif) ligand 2, Cd300lb - cd300 antigen like family member b, Cd86 - cd86 antigen, Gch1 - gtp cyclohydrolase 1, Il10 …
										GO:0071222	cellular response to lipopolysaccharide	1.53e-08	6.25e-06	3.71	10217	106	623	24	[Ccl2 - chemokine (c-c motif) ligand 2, Jak2 - janus kinase 2, Pde4b - phosphodiesterase 4b, camp specific, Vim - vimentin, Cxcl3 - chemokine (c-x-c motif) ligand 3, Cxcl1 - chemokine (c-x-c motif) ligand 1, Tnfrsf1b - tumor necrosis factor receptor superfamily, member 1b, Ticam1 - toll-like receptor adaptor molecule 1, Il1b - interleukin 1 beta, Cd274 - cd274 antigen, Cd180 - cd180 antigen, Adam…
										GO:0050794	regulation of cellular process	1.57e-08	6.24e-06	1.2	10217	5432	623	398	[Errfi1 - erbb receptor feedback inhibitor 1, Ptgs2 - prostaglandin-endoperoxide synthase 2, Abi1 - abl-interactor 1, Fam129b - family with sequence similarity 129, member b, Vcp - valosin containing protein, Mapkapk2 - map kinase-activated protein kinase 2, Ptafr - platelet-activating factor receptor, Mafg - v-maf musculoaponeurotic fibrosarcoma oncogene family, protein g (avian), Stk40 - serine…
										GO:0002682	regulation of immune system process	1.65e-08	6.37e-06	1.79	10217	844	623	92	[Ahr - aryl-hydrocarbon receptor, Fas - fas (tnf receptor superfamily member 6), Bcl2a1d - b cell leukemia/lymphoma 2 related protein a1d, Cd44 - cd44 antigen, Jag1 - jagged 1, Il1b - interleukin 1 beta, Il1a - interleukin 1 alpha, H2-T10 - histocompatibility 2, t region locus 10, Mapkapk2 - map kinase-activated protein kinase 2, Hk1 - hexokinase 1, Cd86 - cd86 antigen, Ptafr - platelet-activatin…
										GO:0051270	regulation of cellular component movement	1.69e-08	6.33e-06	1.94	10217	625	623	74	[Jak2 - janus kinase 2, Fas - fas (tnf receptor superfamily member 6), Jag1 - jagged 1, Lmna - lamin a, Ptgs2 - prostaglandin-endoperoxide synthase 2, Il1b - interleukin 1 beta, Il1a - interleukin 1 alpha, Spag9 - sperm associated antigen 9, Sash1 - sam and sh3 domain containing 1, Nus1 - nuclear undecaprenyl pyrophosphate synthase 1 homolog (s. cerevisiae), Rock2 - rho-associated coiled-coil con…
										GO:0031347	regulation of defense response	1.73e-08	6.32e-06	2.19	10217	419	623	56	[Jak2 - janus kinase 2, Cd44 - cd44 antigen, Ptgs2 - prostaglandin-endoperoxide synthase 2, Il1b - interleukin 1 beta, Mapkapk2 - map kinase-activated protein kinase 2, Il17ra - interleukin 17 receptor a, Cd86 - cd86 antigen, Apod - apolipoprotein d, Irak2 - interleukin-1 receptor-associated kinase 2, Slamf8 - slam family member 8, Clec2d - c-type lectin domain family 2, member d, Rsad2 - radical…
										GO:0051240	positive regulation of multicellular organismal process	2.45e-08	8.72e-06	1.67	10217	1068	623	109	[Ptgs2 - prostaglandin-endoperoxide synthase 2, Spag9 - sperm associated antigen 9, Mapkapk2 - map kinase-activated protein kinase 2, Nus1 - nuclear undecaprenyl pyrophosphate synthase 1 homolog (s. cerevisiae), Rock2 - rho-associated coiled-coil containing protein kinase 2, Ptafr - platelet-activating factor receptor, Caprin1 - cell cycle associated protein 1, Trak1 - trafficking protein, kinesi…
										GO:0002684	positive regulation of immune system process	2.68e-08	9.29e-06	1.99	10217	561	623	68	[Bcl2a1d - b cell leukemia/lymphoma 2 related protein a1d, Cd44 - cd44 antigen, Jag1 - jagged 1, Il1b - interleukin 1 beta, Il1a - interleukin 1 alpha, H2-T10 - histocompatibility 2, t region locus 10, Mapkapk2 - map kinase-activated protein kinase 2, Hk1 - hexokinase 1, Cd86 - cd86 antigen, Irak2 - interleukin-1 receptor-associated kinase 2, Ptafr - platelet-activating factor receptor, Rsad2 - r…
										GO:0055082	cellular chemical homeostasis	2.76e-08	9.32e-06	2.28	10217	359	623	50	[Jak2 - janus kinase 2, Ern1 - endoplasmic reticulum (er) to nucleus signalling 1, Cxcl3 - chemokine (c-x-c motif) ligand 3, Gpr65 - g-protein coupled receptor 65, Il1b - interleukin 1 beta, Hk3 - hexokinase 3, Hk1 - hexokinase 1, Mafg - v-maf musculoaponeurotic fibrosarcoma oncogene family, protein g (avian), Hk2 - hexokinase 2, Mt1 - metallothionein 1, Slamf8 - slam family member 8, Marcksl1 - …
										GO:0071216	cellular response to biotic stimulus	2.76e-08	9.11e-06	3.3	10217	134	623	27	[Jak2 - janus kinase 2, Cxcl3 - chemokine (c-x-c motif) ligand 3, Ticam1 - toll-like receptor adaptor molecule 1, Il1b - interleukin 1 beta, Cd274 - cd274 antigen, Adam9 - a disintegrin and metallopeptidase domain 9 (meltrin gamma), Cd180 - cd180 antigen, Cxcl2 - chemokine (c-x-c motif) ligand 2, Cd300lb - cd300 antigen like family member b, Cd86 - cd86 antigen, Gch1 - gtp cyclohydrolase 1, Il10 …
										GO:0042592	homeostatic process	3.89e-08	1.25e-05	1.76	10217	859	623	92	[Jak2 - janus kinase 2, Ern1 - endoplasmic reticulum (er) to nucleus signalling 1, Bcl2a1a - b cell leukemia/lymphoma 2 related protein a1a, Ahr - aryl-hydrocarbon receptor, Gsr - glutathione reductase, Cxcl3 - chemokine (c-x-c motif) ligand 3, Fas - fas (tnf receptor superfamily member 6), Zfp830 - zinc finger protein 830, Gpr65 - g-protein coupled receptor 65, Il1b - interleukin 1 beta, Il1a - …
										GO:0051716	cellular response to stimulus	4.22e-08	1.33e-05	1.48	10217	1800	623	162	[Slc2a1 - solute carrier family 2 (facilitated glucose transporter), member 1, Errfi1 - erbb receptor feedback inhibitor 1, Fas - fas (tnf receptor superfamily member 6), Morf4l2 - mortality factor 4 like 2, Ptgs2 - prostaglandin-endoperoxide synthase 2, Nfat5 - nuclear factor of activated t cells 5, Vcp - valosin containing protein, Mapkapk2 - map kinase-activated protein kinase 2, Rock2 - rho-a…
										GO:0065008	regulation of biological quality	4.66e-08	1.43e-05	1.44	10217	2030	623	178	[Fas - fas (tnf receptor superfamily member 6), Ptgs2 - prostaglandin-endoperoxide synthase 2, Fam129b - family with sequence similarity 129, member b, Syne3 - spectrin repeat containing, nuclear envelope family member 3, Vcp - valosin containing protein, Nus1 - nuclear undecaprenyl pyrophosphate synthase 1 homolog (s. cerevisiae), Mapkapk2 - map kinase-activated protein kinase 2, Hk3 - hexokinas…
										GO:0032879	regulation of localization	5.13e-08	1.54e-05	1.5	10217	1637	623	150	[Fas - fas (tnf receptor superfamily member 6), Ptgs2 - prostaglandin-endoperoxide synthase 2, Ahnak - ahnak nucleoprotein (desmoyokin), Spag9 - sperm associated antigen 9, Nus1 - nuclear undecaprenyl pyrophosphate synthase 1 homolog (s. cerevisiae), Rock2 - rho-associated coiled-coil containing protein kinase 2, Ptafr - platelet-activating factor receptor, Apod - apolipoprotein d, Stx3 - syntaxi…
										GO:0009966	regulation of signal transduction	5.17e-08	1.52e-05	1.49	10217	1679	623	153	[Errfi1 - erbb receptor feedback inhibitor 1, Fas - fas (tnf receptor superfamily member 6), Ptgs2 - prostaglandin-endoperoxide synthase 2, Spag9 - sperm associated antigen 9, Nfat5 - nuclear factor of activated t cells 5, Vcp - valosin containing protein, Rock2 - rho-associated coiled-coil containing protein kinase 2, Ugcg - udp-glucose ceramide glucosyltransferase, Apod - apolipoprotein d, Kras…
										GO:0030595	leukocyte chemotaxis	5.2e-08	1.5e-05	4.05	10217	81	623	20	[Ccl2 - chemokine (c-c motif) ligand 2, Hsd3b7 - hydroxy-delta-5-steroid dehydrogenase, 3 beta- and steroid delta-isomerase 7, Pde4b - phosphodiesterase 4b, camp specific, Cxcl3 - chemokine (c-x-c motif) ligand 3, Cxcl1 - chemokine (c-x-c motif) ligand 1, Ccl11 - chemokine (c-c motif) ligand 11, C5ar1 - complement component 5a receptor 1, Ccl12 - chemokine (c-c motif) ligand 12, Il1b - interleuki…
										GO:0097530	granulocyte migration	5.38e-08	1.52e-05	4.95	10217	53	623	16	[Ccl2 - chemokine (c-c motif) ligand 2, Pde4b - phosphodiesterase 4b, camp specific, Cxcl3 - chemokine (c-x-c motif) ligand 3, Cxcl1 - chemokine (c-x-c motif) ligand 1, Ccl11 - chemokine (c-c motif) ligand 11, C5ar1 - complement component 5a receptor 1, Ccl12 - chemokine (c-c motif) ligand 12, Il1b - interleukin 1 beta, Il17ra - interleukin 17 receptor a, Cxcl2 - chemokine (c-x-c motif) ligand 2,…
										GO:0043207	response to external biotic stimulus	5.82e-08	1.6e-05	2.05	10217	479	623	60	[Jak2 - janus kinase 2, Cxcl3 - chemokine (c-x-c motif) ligand 3, Ptgs2 - prostaglandin-endoperoxide synthase 2, Il1b - interleukin 1 beta, Mapkapk2 - map kinase-activated protein kinase 2, Il17ra - interleukin 17 receptor a, Cd86 - cd86 antigen, Ptafr - platelet-activating factor receptor, Slamf8 - slam family member 8, Gch1 - gtp cyclohydrolase 1, Rsad2 - radical s-adenosyl methionine domain co…
										GO:0071621	granulocyte chemotaxis	6.13e-08	1.66e-05	5.23	10217	47	623	15	[Ccl2 - chemokine (c-c motif) ligand 2, Pde4b - phosphodiesterase 4b, camp specific, Cxcl3 - chemokine (c-x-c motif) ligand 3, Cxcl1 - chemokine (c-x-c motif) ligand 1, Ccl11 - chemokine (c-c motif) ligand 11, C5ar1 - complement component 5a receptor 1, Ccl12 - chemokine (c-c motif) ligand 12, Il1b - interleukin 1 beta, Il17ra - interleukin 17 receptor a, Cxcl2 - chemokine (c-x-c motif) ligand 2,…
										GO:0042330	taxis	6.36e-08	1.68e-05	2.96	10217	166	623	30	[Id2 - inhibitor of dna binding 2, Hsd3b7 - hydroxy-delta-5-steroid dehydrogenase, 3 beta- and steroid delta-isomerase 7, Cxcl3 - chemokine (c-x-c motif) ligand 3, Il1b - interleukin 1 beta, Il17ra - interleukin 17 receptor a, Cxcl2 - chemokine (c-x-c motif) ligand 2, Vcam1 - vascular cell adhesion molecule 1, Ccl9 - chemokine (c-c motif) ligand 9, Abcc1 - atp-binding cassette, sub-family c (cftr…
										GO:0048523	negative regulation of cellular process	6.51e-08	1.69e-05	1.34	10217	2849	623	233	[Errfi1 - erbb receptor feedback inhibitor 1, Fas - fas (tnf receptor superfamily member 6), Ptgs2 - prostaglandin-endoperoxide synthase 2, Fam129b - family with sequence similarity 129, member b, Sarnp - sap domain containing ribonucleoprotein, Mapkapk2 - map kinase-activated protein kinase 2, Rock2 - rho-associated coiled-coil containing protein kinase 2, Stk40 - serine/threonine kinase 40, Dcn…
										GO:0050793	regulation of developmental process	6.77e-08	1.73e-05	1.52	10217	1533	623	142	[Fas - fas (tnf receptor superfamily member 6), Errfi1 - erbb receptor feedback inhibitor 1, Ptgs2 - prostaglandin-endoperoxide synthase 2, Areg - amphiregulin, Spag9 - sperm associated antigen 9, Syne3 - spectrin repeat containing, nuclear envelope family member 3, Rock2 - rho-associated coiled-coil containing protein kinase 2, Nampt - nicotinamide phosphoribosyltransferase, Kras - v-ki-ras2 kir…
										GO:0042327	positive regulation of phosphorylation	7.26e-08	1.82e-05	1.9	10217	623	623	72	[Jak2 - janus kinase 2, Ern1 - endoplasmic reticulum (er) to nucleus signalling 1, Fas - fas (tnf receptor superfamily member 6), Cd44 - cd44 antigen, Btbd10 - btb (poz) domain containing 10, Areg - amphiregulin, Ptgs2 - prostaglandin-endoperoxide synthase 2, Il1b - interleukin 1 beta, Il1a - interleukin 1 alpha, Sqstm1 - sequestosome 1, Spag9 - sperm associated antigen 9, Sash1 - sam and sh3 dom…
										GO:0007165	signal transduction	7.47e-08	1.84e-05	1.46	10217	1829	623	163	[Errfi1 - erbb receptor feedback inhibitor 1, Fas - fas (tnf receptor superfamily member 6), Areg - amphiregulin, Abi1 - abl-interactor 1, Arf4 - adp-ribosylation factor 4, Nfat5 - nuclear factor of activated t cells 5, Tollip - toll interacting protein, Nus1 - nuclear undecaprenyl pyrophosphate synthase 1 homolog (s. cerevisiae), Mapkapk2 - map kinase-activated protein kinase 2, Rock2 - rho-asso…
										GO:1990266	neutrophil migration	8.41e-08	2.03e-05	5.12	10217	48	623	15	[Ccl2 - chemokine (c-c motif) ligand 2, Pde4b - phosphodiesterase 4b, camp specific, Cxcl3 - chemokine (c-x-c motif) ligand 3, Cxcl1 - chemokine (c-x-c motif) ligand 1, Ccl11 - chemokine (c-c motif) ligand 11, C5ar1 - complement component 5a receptor 1, Ccl12 - chemokine (c-c motif) ligand 12, Il1b - interleukin 1 beta, Cxcl2 - chemokine (c-x-c motif) ligand 2, Ccl9 - chemokine (c-c motif) ligand…
										GO:0010941	regulation of cell death	8.9e-08	2.11e-05	1.63	10217	1094	623	109	[Fas - fas (tnf receptor superfamily member 6), Ptgs2 - prostaglandin-endoperoxide synthase 2, Arf4 - adp-ribosylation factor 4, Fam129b - family with sequence similarity 129, member b, Vcp - valosin containing protein, Hk3 - hexokinase 3, Stk40 - serine/threonine kinase 40, Kras - v-ki-ras2 kirsten rat sarcoma viral oncogene homolog, Mt1 - metallothionein 1, Txnrd1 - thioredoxin reductase 1, E2f…
										GO:0048518	positive regulation of biological process	9.35e-08	2.18e-05	1.29	10217	3535	623	277	[Fas - fas (tnf receptor superfamily member 6), Ptgs2 - prostaglandin-endoperoxide synthase 2, Fam129b - family with sequence similarity 129, member b, Nfat5 - nuclear factor of activated t cells 5, Vcp - valosin containing protein, H2-T10 - histocompatibility 2, t region locus 10, Tollip - toll interacting protein, Nus1 - nuclear undecaprenyl pyrophosphate synthase 1 homolog (s. cerevisiae), Map…
										GO:0060326	cell chemotaxis	9.68e-08	2.22e-05	3.39	10217	116	623	24	[Ccl2 - chemokine (c-c motif) ligand 2, Hsd3b7 - hydroxy-delta-5-steroid dehydrogenase, 3 beta- and steroid delta-isomerase 7, Pde4b - phosphodiesterase 4b, camp specific, Ccr5 - chemokine (c-c motif) receptor 5, Cxcl3 - chemokine (c-x-c motif) ligand 3, Cxcl1 - chemokine (c-x-c motif) ligand 1, Ccl11 - chemokine (c-c motif) ligand 11, C5ar1 - complement component 5a receptor 1, Ccl12 - chemokine…
										GO:0019725	cellular homeostasis	1.01e-07	2.28e-05	2.07	10217	452	623	57	[Jak2 - janus kinase 2, Ern1 - endoplasmic reticulum (er) to nucleus signalling 1, Gsr - glutathione reductase, Cxcl3 - chemokine (c-x-c motif) ligand 3, Gpr65 - g-protein coupled receptor 65, Il1b - interleukin 1 beta, Hk3 - hexokinase 3, Hk1 - hexokinase 1, Mafg - v-maf musculoaponeurotic fibrosarcoma oncogene family, protein g (avian), Hk2 - hexokinase 2, Mt1 - metallothionein 1, Slamf8 - slam…
										GO:0009607	response to biotic stimulus	1.01e-07	2.25e-05	2.01	10217	498	623	61	[Jak2 - janus kinase 2, Cxcl3 - chemokine (c-x-c motif) ligand 3, Ptgs2 - prostaglandin-endoperoxide synthase 2, Il1b - interleukin 1 beta, Mapkapk2 - map kinase-activated protein kinase 2, Il17ra - interleukin 17 receptor a, Cd86 - cd86 antigen, Ptafr - platelet-activating factor receptor, Slamf8 - slam family member 8, Gch1 - gtp cyclohydrolase 1, Rsad2 - radical s-adenosyl methionine domain co…
										GO:0030335	positive regulation of cell migration	1.03e-07	2.24e-05	2.24	10217	352	623	48	[Jak2 - janus kinase 2, Fubp1 - far upstream element (fuse) binding protein 1, Itga5 - integrin alpha 5 (fibronectin receptor alpha), Icam1 - intercellular adhesion molecule 1, Ptgs2 - prostaglandin-endoperoxide synthase 2, Il1b - interleukin 1 beta, Il1a - interleukin 1 alpha, Cd274 - cd274 antigen, Furin - furin (paired basic amino acid cleaving enzyme), Spag9 - sperm associated antigen 9, Sash…
										GO:1902531	regulation of intracellular signal transduction	1.05e-07	2.25e-05	1.64	10217	1058	623	106	[Errfi1 - erbb receptor feedback inhibitor 1, Fas - fas (tnf receptor superfamily member 6), Ptgs2 - prostaglandin-endoperoxide synthase 2, Nfat5 - nuclear factor of activated t cells 5, Spag9 - sperm associated antigen 9, Rock2 - rho-associated coiled-coil containing protein kinase 2, Kras - v-ki-ras2 kirsten rat sarcoma viral oncogene homolog, Stk40 - serine/threonine kinase 40, Ggnbp2 - gameto…
										GO:0051272	positive regulation of cellular component movement	1.13e-07	2.39e-05	2.21	10217	364	623	49	[Jak2 - janus kinase 2, Ptgs2 - prostaglandin-endoperoxide synthase 2, Il1b - interleukin 1 beta, Il1a - interleukin 1 alpha, Sash1 - sam and sh3 domain containing 1, Spag9 - sperm associated antigen 9, Nus1 - nuclear undecaprenyl pyrophosphate synthase 1 homolog (s. cerevisiae), Rock2 - rho-associated coiled-coil containing protein kinase 2, Zfp703 - zinc finger protein 703, Ptafr - platelet-act…
										GO:0042035	regulation of cytokine biosynthetic process	1.14e-07	2.36e-05	4.05	10217	77	623	19	[Jak2 - janus kinase 2, Ube2j1 - ubiquitin-conjugating enzyme e2j 1, Errfi1 - erbb receptor feedback inhibitor 1, Tbk1 - tank-binding kinase 1, Ptprc - protein tyrosine phosphatase, receptor type, c, Ticam1 - toll-like receptor adaptor molecule 1, Il1b - interleukin 1 beta, Il1a - interleukin 1 alpha, Mapkapk2 - map kinase-activated protein kinase 2, Tlr9 - toll-like receptor 9, Nfkb1 - nuclear f…
										GO:0030593	neutrophil chemotaxis	1.28e-07	2.62e-05	5.34	10217	43	623	14	[Ccl2 - chemokine (c-c motif) ligand 2, Pde4b - phosphodiesterase 4b, camp specific, Cxcl3 - chemokine (c-x-c motif) ligand 3, Cxcl1 - chemokine (c-x-c motif) ligand 1, Ccl11 - chemokine (c-c motif) ligand 11, C5ar1 - complement component 5a receptor 1, Ccl12 - chemokine (c-c motif) ligand 12, Il1b - interleukin 1 beta, Cxcl2 - chemokine (c-x-c motif) ligand 2, Ccl9 - chemokine (c-c motif) ligand…
										GO:2000147	positive regulation of cell motility	1.34e-07	2.69e-05	2.22	10217	355	623	48	[Jak2 - janus kinase 2, Fubp1 - far upstream element (fuse) binding protein 1, Itga5 - integrin alpha 5 (fibronectin receptor alpha), Icam1 - intercellular adhesion molecule 1, Ptgs2 - prostaglandin-endoperoxide synthase 2, Il1b - interleukin 1 beta, Il1a - interleukin 1 alpha, Furin - furin (paired basic amino acid cleaving enzyme), Cd274 - cd274 antigen, Spag9 - sperm associated antigen 9, Sash…
										GO:0032101	regulation of response to external stimulus	1.43e-07	2.83e-05	2.03	10217	468	623	58	[Jak2 - janus kinase 2, Cd44 - cd44 antigen, Ptgs2 - prostaglandin-endoperoxide synthase 2, Il1b - interleukin 1 beta, Sash1 - sam and sh3 domain containing 1, Il17ra - interleukin 17 receptor a, Apod - apolipoprotein d, Stx3 - syntaxin 3, Usp14 - ubiquitin specific peptidase 14, Slamf8 - slam family member 8, Il10 - interleukin 10, Ccl2 - chemokine (c-c motif) ligand 2, Cxcl1 - chemokine (c-x-c …
										GO:0051704	multi-organism process	1.46e-07	2.85e-05	1.94	10217	550	623	65	[Cxcl3 - chemokine (c-x-c motif) ligand 3, Derl2 - der1-like domain family, member 2, Il1b - interleukin 1 beta, Vcp - valosin containing protein, Il17ra - interleukin 17 receptor a, Rock2 - rho-associated coiled-coil containing protein kinase 2, Cd86 - cd86 antigen, Ptafr - platelet-activating factor receptor, Etf1 - eukaryotic translation termination factor 1, Vapa - vesicle-associated membrane…
										GO:0006935	chemotaxis	1.5e-07	2.9e-05	2.92	10217	163	623	29	[Hsd3b7 - hydroxy-delta-5-steroid dehydrogenase, 3 beta- and steroid delta-isomerase 7, Cxcl3 - chemokine (c-x-c motif) ligand 3, Il1b - interleukin 1 beta, Il17ra - interleukin 17 receptor a, Cxcl2 - chemokine (c-x-c motif) ligand 2, Vcam1 - vascular cell adhesion molecule 1, Abcc1 - atp-binding cassette, sub-family c (cftr/mrp), member 1, Ccl9 - chemokine (c-c motif) ligand 9, Ptafr - platelet-…
										GO:0034097	response to cytokine	1.65e-07	3.14e-05	2.1	10217	413	623	53	[Jak2 - janus kinase 2, Stx11 - syntaxin 11, Ptgs2 - prostaglandin-endoperoxide synthase 2, Jarid2 - jumonji, at rich interactive domain 2, Il1b - interleukin 1 beta, Nfat5 - nuclear factor of activated t cells 5, Mapkapk2 - map kinase-activated protein kinase 2, Il17ra - interleukin 17 receptor a, Irak2 - interleukin-1 receptor-associated kinase 2, Nrp2 - neuropilin 2, Snx10 - sorting nexin 10, …
										GO:0002218	activation of innate immune response	1.76e-07	3.31e-05	3.94	10217	79	623	19	[Rps6ka3 - ribosomal protein s6 kinase polypeptide 3, Pik3ap1 - phosphoinositide-3-kinase adaptor protein 1, Clec4e - c-type lectin domain family 4, member e, Tbk1 - tank-binding kinase 1, Ticam1 - toll-like receptor adaptor molecule 1, Mapkapk2 - map kinase-activated protein kinase 2, Tlr9 - toll-like receptor 9, Ifi205 - interferon activated gene 205, Cd86 - cd86 antigen, Ifi203 - interferon ac…
										GO:0032103	positive regulation of response to external stimulus	1.87e-07	3.46e-05	2.72	10217	193	623	32	[Jak2 - janus kinase 2, Tbk1 - tank-binding kinase 1, Ticam1 - toll-like receptor adaptor molecule 1, Ptgs2 - prostaglandin-endoperoxide synthase 2, Il1b - interleukin 1 beta, Sash1 - sam and sh3 domain containing 1, Il17ra - interleukin 17 receptor a, Cd180 - cd180 antigen, Abcc1 - atp-binding cassette, sub-family c (cftr/mrp), member 1, Stx3 - syntaxin 3, Ccl3 - chemokine (c-c motif) ligand 3, …
										GO:0051246	regulation of protein metabolic process	1.97e-07	3.61e-05	1.45	10217	1770	623	157	[Errfi1 - erbb receptor feedback inhibitor 1, Fas - fas (tnf receptor superfamily member 6), Ptgs2 - prostaglandin-endoperoxide synthase 2, Areg - amphiregulin, Spag9 - sperm associated antigen 9, Sarnp - sap domain containing ribonucleoprotein, Tollip - toll interacting protein, Vcp - valosin containing protein, Mapkapk2 - map kinase-activated protein kinase 2, Rock2 - rho-associated coiled-coil…
										GO:0051247	positive regulation of protein metabolic process	2.11e-07	3.79e-05	1.61	10217	1099	623	108	[Fas - fas (tnf receptor superfamily member 6), Ptgs2 - prostaglandin-endoperoxide synthase 2, Areg - amphiregulin, Spag9 - sperm associated antigen 9, Vcp - valosin containing protein, Tollip - toll interacting protein, Mapkapk2 - map kinase-activated protein kinase 2, Rock2 - rho-associated coiled-coil containing protein kinase 2, Ptafr - platelet-activating factor receptor, Kras - v-ki-ras2 ki…
										GO:0050801	ion homeostasis	2.17e-07	3.87e-05	2.12	10217	394	623	51	[Jak2 - janus kinase 2, Cxcl3 - chemokine (c-x-c motif) ligand 3, Gpr65 - g-protein coupled receptor 65, Il1b - interleukin 1 beta, Mafg - v-maf musculoaponeurotic fibrosarcoma oncogene family, protein g (avian), Snx10 - sorting nexin 10, Mt1 - metallothionein 1, Slamf8 - slam family member 8, Marcksl1 - marcks-like 1, Atp13a3 - atpase type 13a3, Fth1 - ferritin heavy chain 1, Ccl2 - chemokine (c…
										GO:0031401	positive regulation of protein modification process	2.3e-07	4.03e-05	1.76	10217	765	623	82	[Jak2 - janus kinase 2, Ern1 - endoplasmic reticulum (er) to nucleus signalling 1, Fas - fas (tnf receptor superfamily member 6), Cd44 - cd44 antigen, Lmna - lamin a, Areg - amphiregulin, Ptgs2 - prostaglandin-endoperoxide synthase 2, Jarid2 - jumonji, at rich interactive domain 2, Il1b - interleukin 1 beta, Il1a - interleukin 1 alpha, Sqstm1 - sequestosome 1, Spag9 - sperm associated antigen 9, …
										GO:0045089	positive regulation of innate immune response	2.39e-07	4.14e-05	3.07	10217	139	623	26	[Pik3ap1 - phosphoinositide-3-kinase adaptor protein 1, Tbk1 - tank-binding kinase 1, Riok3 - rio kinase 3, Ticam1 - toll-like receptor adaptor molecule 1, Mapkapk2 - map kinase-activated protein kinase 2, Cd86 - cd86 antigen, Ifi203 - interferon activated gene 203, Ifi204 - interferon activated gene 204, Irak2 - interleukin-1 receptor-associated kinase 2, Rsad2 - radical s-adenosyl methionine do…
										GO:0010562	positive regulation of phosphorus metabolic process	2.49e-07	4.25e-05	1.82	10217	667	623	74	[Jak2 - janus kinase 2, Ern1 - endoplasmic reticulum (er) to nucleus signalling 1, Fas - fas (tnf receptor superfamily member 6), Cd44 - cd44 antigen, Btbd10 - btb (poz) domain containing 10, Areg - amphiregulin, Ptgs2 - prostaglandin-endoperoxide synthase 2, Il1b - interleukin 1 beta, Il1a - interleukin 1 alpha, Sqstm1 - sequestosome 1, Spag9 - sperm associated antigen 9, Sash1 - sam and sh3 dom…
										GO:0045937	positive regulation of phosphate metabolic process	2.49e-07	4.2e-05	1.82	10217	667	623	74	[Jak2 - janus kinase 2, Ern1 - endoplasmic reticulum (er) to nucleus signalling 1, Fas - fas (tnf receptor superfamily member 6), Cd44 - cd44 antigen, Btbd10 - btb (poz) domain containing 10, Areg - amphiregulin, Ptgs2 - prostaglandin-endoperoxide synthase 2, Il1b - interleukin 1 beta, Il1a - interleukin 1 alpha, Sqstm1 - sequestosome 1, Spag9 - sperm associated antigen 9, Sash1 - sam and sh3 dom…
										GO:0001934	positive regulation of protein phosphorylation	2.84e-07	4.73e-05	1.88	10217	584	623	67	[Jak2 - janus kinase 2, Ern1 - endoplasmic reticulum (er) to nucleus signalling 1, Fas - fas (tnf receptor superfamily member 6), Cd44 - cd44 antigen, Areg - amphiregulin, Ptgs2 - prostaglandin-endoperoxide synthase 2, Il1b - interleukin 1 beta, Il1a - interleukin 1 alpha, Sqstm1 - sequestosome 1, Spag9 - sperm associated antigen 9, Sash1 - sam and sh3 domain containing 1, Rock2 - rho-associated …
										GO:0098771	inorganic ion homeostasis	2.88e-07	4.75e-05	2.18	10217	353	623	47	[Jak2 - janus kinase 2, Cxcl3 - chemokine (c-x-c motif) ligand 3, Gpr65 - g-protein coupled receptor 65, Il1b - interleukin 1 beta, Cxcl2 - chemokine (c-x-c motif) ligand 2, Gck - glucokinase, Slc39a14 - solute carrier family 39 (zinc transporter), member 14, Mafg - v-maf musculoaponeurotic fibrosarcoma oncogene family, protein g (avian), Snx10 - sorting nexin 10, Mt1 - metallothionein 1, Ccl3 - …
										GO:0022603	regulation of anatomical structure morphogenesis	3.52e-07	5.73e-05	1.83	10217	636	623	71	[Tmbim1 - transmembrane bax inhibitor motif containing 1, Cd53 - cd53 antigen, Cd44 - cd44 antigen, Jag1 - jagged 1, Ptgs2 - prostaglandin-endoperoxide synthase 2, Il1b - interleukin 1 beta, Il1a - interleukin 1 alpha, Sash1 - sam and sh3 domain containing 1, Syne3 - spectrin repeat containing, nuclear envelope family member 3, Rock2 - rho-associated coiled-coil containing protein kinase 2, Dtnbp…
										GO:0033993	response to lipid	3.71e-07	5.98e-05	2.19	10217	345	623	46	[Jak2 - janus kinase 2, Ahr - aryl-hydrocarbon receptor, Fas - fas (tnf receptor superfamily member 6), Cxcl3 - chemokine (c-x-c motif) ligand 3, Ticam1 - toll-like receptor adaptor molecule 1, Areg - amphiregulin, Ptgs2 - prostaglandin-endoperoxide synthase 2, Il1b - interleukin 1 beta, Cd274 - cd274 antigen, Cd180 - cd180 antigen, Adam9 - a disintegrin and metallopeptidase domain 9 (meltrin gam…
										GO:0048585	negative regulation of response to stimulus	3.81e-07	6.05e-05	1.64	10217	993	623	99	[Errfi1 - erbb receptor feedback inhibitor 1, Ptgs2 - prostaglandin-endoperoxide synthase 2, Hk3 - hexokinase 3, Apod - apolipoprotein d, Nampt - nicotinamide phosphoribosyltransferase, Zfp451 - zinc finger protein 451, Usp14 - ubiquitin specific peptidase 14, Ggnbp2 - gametogenetin binding protein 2, Pde4b - phosphodiesterase 4b, camp specific, Ube2g2 - ubiquitin-conjugating enzyme e2g 2, Dcn - …
										GO:0010647	positive regulation of cell communication	3.82e-07	6.01e-05	1.64	10217	980	623	98	[Fas - fas (tnf receptor superfamily member 6), Ptgs2 - prostaglandin-endoperoxide synthase 2, Nfat5 - nuclear factor of activated t cells 5, Spag9 - sperm associated antigen 9, Vcp - valosin containing protein, Rock2 - rho-associated coiled-coil containing protein kinase 2, Kras - v-ki-ras2 kirsten rat sarcoma viral oncogene homolog, Stx3 - syntaxin 3, Dcn - decorin, C5ar1 - complement component…
										GO:0055080	cation homeostasis	4.4e-07	6.83e-05	2.17	10217	347	623	46	[Jak2 - janus kinase 2, Cxcl3 - chemokine (c-x-c motif) ligand 3, Gpr65 - g-protein coupled receptor 65, Il1b - interleukin 1 beta, Cxcl2 - chemokine (c-x-c motif) ligand 2, Gck - glucokinase, Slc39a14 - solute carrier family 39 (zinc transporter), member 14, Mafg - v-maf musculoaponeurotic fibrosarcoma oncogene family, protein g (avian), Snx10 - sorting nexin 10, Mt1 - metallothionein 1, Ccl3 - …
										GO:1902533	positive regulation of intracellular signal transduction	4.42e-07	6.78e-05	1.86	10217	591	623	67	[Jak2 - janus kinase 2, Ern1 - endoplasmic reticulum (er) to nucleus signalling 1, Cd44 - cd44 antigen, Gpr65 - g-protein coupled receptor 65, Il1b - interleukin 1 beta, Crlf3 - cytokine receptor-like factor 3, Il1a - interleukin 1 alpha, Nfat5 - nuclear factor of activated t cells 5, Sash1 - sam and sh3 domain containing 1, Spag9 - sperm associated antigen 9, Rock2 - rho-associated coiled-coil c…
										GO:0023056	positive regulation of signaling	5.09e-07	7.73e-05	1.63	10217	986	623	98	[Fas - fas (tnf receptor superfamily member 6), Ptgs2 - prostaglandin-endoperoxide synthase 2, Nfat5 - nuclear factor of activated t cells 5, Spag9 - sperm associated antigen 9, Vcp - valosin containing protein, Rock2 - rho-associated coiled-coil containing protein kinase 2, Kras - v-ki-ras2 kirsten rat sarcoma viral oncogene homolog, Stx3 - syntaxin 3, Dcn - decorin, C5ar1 - complement component…
										GO:0032270	positive regulation of cellular protein metabolic process	6.96e-07	0.000104	1.61	10217	1019	623	100	[Fas - fas (tnf receptor superfamily member 6), Ptgs2 - prostaglandin-endoperoxide synthase 2, Areg - amphiregulin, Spag9 - sperm associated antigen 9, Vcp - valosin containing protein, Tollip - toll interacting protein, Rock2 - rho-associated coiled-coil containing protein kinase 2, Ptafr - platelet-activating factor receptor, Kras - v-ki-ras2 kirsten rat sarcoma viral oncogene homolog, C5ar1 - …
										GO:0009605	response to external stimulus	7.33e-07	0.000109	1.72	10217	761	623	80	[Jak2 - janus kinase 2, Slc2a1 - solute carrier family 2 (facilitated glucose transporter), member 1, Fas - fas (tnf receptor superfamily member 6), Cxcl3 - chemokine (c-x-c motif) ligand 3, Ptgs2 - prostaglandin-endoperoxide synthase 2, Il1b - interleukin 1 beta, Fosl1 - fos-like antigen 1, Mapkapk2 - map kinase-activated protein kinase 2, Il17ra - interleukin 17 receptor a, Cd86 - cd86 antigen,…
										GO:0070098	chemokine-mediated signaling pathway	7.46e-07	0.00011	6.01	10217	30	623	11	[Ccl2 - chemokine (c-c motif) ligand 2, Cxcl2 - chemokine (c-x-c motif) ligand 2, Ccl9 - chemokine (c-c motif) ligand 9, Cxcl3 - chemokine (c-x-c motif) ligand 3, Cxcl1 - chemokine (c-x-c motif) ligand 1, Ccl11 - chemokine (c-c motif) ligand 11, Ccl12 - chemokine (c-c motif) ligand 12, Ccl3 - chemokine (c-c motif) ligand 3, Ccl7 - chemokine (c-c motif) ligand 7, Ccr1 - chemokine (c-c motif) recep…
										GO:0006873	cellular ion homeostasis	8.6e-07	0.000125	2.21	10217	311	623	42	[Jak2 - janus kinase 2, Cxcl3 - chemokine (c-x-c motif) ligand 3, Gpr65 - g-protein coupled receptor 65, Il1b - interleukin 1 beta, Cxcl2 - chemokine (c-x-c motif) ligand 2, Gck - glucokinase, Slc39a14 - solute carrier family 39 (zinc transporter), member 14, Mafg - v-maf musculoaponeurotic fibrosarcoma oncogene family, protein g (avian), Ccl3 - chemokine (c-c motif) ligand 3, Mt1 - metallothione…
										GO:0090087	regulation of peptide transport	1.14e-06	0.000164	1.94	10217	474	623	56	[Jak2 - janus kinase 2, Ptgs2 - prostaglandin-endoperoxide synthase 2, Derl2 - der1-like domain family, member 2, Il1b - interleukin 1 beta, Il1a - interleukin 1 alpha, Il17ra - interleukin 17 receptor a, Hk1 - hexokinase 1, Ran - ran, member ras oncogene family, Apod - apolipoprotein d, Mmp13 - matrix metallopeptidase 13, Rab11fip1 - rab11 family interacting protein 1 (class i), Rsad2 - radical …
										GO:0030003	cellular cation homeostasis	1.31e-06	0.000187	2.2	10217	305	623	41	[Jak2 - janus kinase 2, Cxcl3 - chemokine (c-x-c motif) ligand 3, Gpr65 - g-protein coupled receptor 65, Il1b - interleukin 1 beta, Cxcl2 - chemokine (c-x-c motif) ligand 2, Gck - glucokinase, Slc39a14 - solute carrier family 39 (zinc transporter), member 14, Mafg - v-maf musculoaponeurotic fibrosarcoma oncogene family, protein g (avian), Ccl3 - chemokine (c-c motif) ligand 3, Mt1 - metallothione…
										GO:0043069	negative regulation of programmed cell death	1.44e-06	0.000203	1.82	10217	586	623	65	[Jak2 - janus kinase 2, Tmbim1 - transmembrane bax inhibitor motif containing 1, Bcl2a1a - b cell leukemia/lymphoma 2 related protein a1a, Fas - fas (tnf receptor superfamily member 6), Bcl2a1d - b cell leukemia/lymphoma 2 related protein a1d, Cd44 - cd44 antigen, Bcl2a1b - b cell leukemia/lymphoma 2 related protein a1b, Zfp830 - zinc finger protein 830, Lmna - lamin a, Ptgs2 - prostaglandin-endo…
										GO:0031329	regulation of cellular catabolic process	1.49e-06	0.000208	1.85	10217	550	623	62	[Tmem150a - transmembrane protein 150a, Derl2 - der1-like domain family, member 2, Il1b - interleukin 1 beta, Vcp - valosin containing protein, Mapkapk2 - map kinase-activated protein kinase 2, Rock2 - rho-associated coiled-coil containing protein kinase 2, Plekhn1 - pleckstrin homology domain containing, family n member 1, Nampt - nicotinamide phosphoribosyltransferase, Usp14 - ubiquitin specifi…
										GO:1901700	response to oxygen-containing compound	1.66e-06	0.000228	1.73	10217	713	623	75	[Jak2 - janus kinase 2, Ern1 - endoplasmic reticulum (er) to nucleus signalling 1, Ahr - aryl-hydrocarbon receptor, Cxcl3 - chemokine (c-x-c motif) ligand 3, Jag1 - jagged 1, Areg - amphiregulin, Ptgs2 - prostaglandin-endoperoxide synthase 2, Il1b - interleukin 1 beta, Vcp - valosin containing protein, Mapkapk2 - map kinase-activated protein kinase 2, Rock2 - rho-associated coiled-coil containing…
										GO:0002224	toll-like receptor signaling pathway	1.69e-06	0.000231	4.74	10217	45	623	13	[Pik3ap1 - phosphoinositide-3-kinase adaptor protein 1, Rps6ka3 - ribosomal protein s6 kinase polypeptide 3, Ticam1 - toll-like receptor adaptor molecule 1, Mapkapk2 - map kinase-activated protein kinase 2, Tlr9 - toll-like receptor 9, Cd86 - cd86 antigen, Irak2 - interleukin-1 receptor-associated kinase 2, Tnip3 - tnfaip3 interacting protein 3, Lrrfip2 - leucine rich repeat (in flii) interacting…
										GO:0008630	intrinsic apoptotic signaling pathway in response to DNA damage	1.83e-06	0.000247	3.92	10217	67	623	16	[Bcl2a1a - b cell leukemia/lymphoma 2 related protein a1a, Bcl2a1d - b cell leukemia/lymphoma 2 related protein a1d, Tnfrsf1b - tumor necrosis factor receptor superfamily, member 1b, Bcl2a1b - b cell leukemia/lymphoma 2 related protein a1b, Fnip2 - folliculin interacting protein 2, Myc - myelocytomatosis oncogene, Mcl1 - myeloid cell leukemia sequence 1, Hmox1 - heme oxygenase (decycling) 1, Dyrk…
										GO:0051241	negative regulation of multicellular organismal process	1.93e-06	0.000258	1.7	10217	754	623	78	[Jak2 - janus kinase 2, Ahr - aryl-hydrocarbon receptor, Errfi1 - erbb receptor feedback inhibitor 1, Fas - fas (tnf receptor superfamily member 6), Cd44 - cd44 antigen, Jag1 - jagged 1, Lmna - lamin a, Areg - amphiregulin, Ptgs2 - prostaglandin-endoperoxide synthase 2, Jarid2 - jumonji, at rich interactive domain 2, Il1b - interleukin 1 beta, Il1a - interleukin 1 alpha, Rock2 - rho-associated co…
										GO:0050776	regulation of immune response	2.21e-06	0.000292	1.9	10217	484	623	56	[Bcl2a1d - b cell leukemia/lymphoma 2 related protein a1d, Cd44 - cd44 antigen, Il1b - interleukin 1 beta, H2-T10 - histocompatibility 2, t region locus 10, Mapkapk2 - map kinase-activated protein kinase 2, Hk1 - hexokinase 1, Cd86 - cd86 antigen, Irak2 - interleukin-1 receptor-associated kinase 2, Ptafr - platelet-activating factor receptor, Slamf8 - slam family member 8, Clec2d - c-type lectin …
										GO:0097529	myeloid leukocyte migration	2.26e-06	0.000296	3.86	10217	68	623	16	[Ccl2 - chemokine (c-c motif) ligand 2, Pde4b - phosphodiesterase 4b, camp specific, Cxcl3 - chemokine (c-x-c motif) ligand 3, Cxcl1 - chemokine (c-x-c motif) ligand 1, Ccl11 - chemokine (c-c motif) ligand 11, C5ar1 - complement component 5a receptor 1, Ccl12 - chemokine (c-c motif) ligand 12, Il1b - interleukin 1 beta, Il17ra - interleukin 17 receptor a, Cxcl2 - chemokine (c-x-c motif) ligand 2,…
										GO:0032268	regulation of cellular protein metabolic process	2.31e-06	0.0003	1.43	10217	1640	623	143	[Errfi1 - erbb receptor feedback inhibitor 1, Fas - fas (tnf receptor superfamily member 6), Ptgs2 - prostaglandin-endoperoxide synthase 2, Areg - amphiregulin, Spag9 - sperm associated antigen 9, Sarnp - sap domain containing ribonucleoprotein, Tollip - toll interacting protein, Vcp - valosin containing protein, Rock2 - rho-associated coiled-coil containing protein kinase 2, Ptafr - platelet-act…
										GO:0051223	regulation of protein transport	2.32e-06	0.000299	1.92	10217	461	623	54	[Jak2 - janus kinase 2, Ptgs2 - prostaglandin-endoperoxide synthase 2, Derl2 - der1-like domain family, member 2, Il1b - interleukin 1 beta, Il1a - interleukin 1 alpha, Il17ra - interleukin 17 receptor a, Hk1 - hexokinase 1, Ran - ran, member ras oncogene family, Apod - apolipoprotein d, Mmp13 - matrix metallopeptidase 13, Rab11fip1 - rab11 family interacting protein 1 (class i), Rsad2 - radical …
										GO:0071396	cellular response to lipid	2.45e-06	0.000312	2.43	10217	216	623	32	[Jak2 - janus kinase 2, Ahr - aryl-hydrocarbon receptor, Cxcl3 - chemokine (c-x-c motif) ligand 3, Ticam1 - toll-like receptor adaptor molecule 1, Il1b - interleukin 1 beta, Cd274 - cd274 antigen, Adam9 - a disintegrin and metallopeptidase domain 9 (meltrin gamma), Cd180 - cd180 antigen, Rock2 - rho-associated coiled-coil containing protein kinase 2, Cxcl2 - chemokine (c-x-c motif) ligand 2, Cd30…
										GO:0050778	positive regulation of immune response	2.46e-06	0.000311	2.09	10217	346	623	44	[Pik3ap1 - phosphoinositide-3-kinase adaptor protein 1, Bcl2a1d - b cell leukemia/lymphoma 2 related protein a1d, Tbk1 - tank-binding kinase 1, Cd44 - cd44 antigen, Riok3 - rio kinase 3, Ticam1 - toll-like receptor adaptor molecule 1, Il1b - interleukin 1 beta, Cd274 - cd274 antigen, H2-T10 - histocompatibility 2, t region locus 10, Mapkapk2 - map kinase-activated protein kinase 2, Hk1 - hexokina…
										GO:0043066	negative regulation of apoptotic process	2.53e-06	0.000317	1.81	10217	571	623	63	[Jak2 - janus kinase 2, Tmbim1 - transmembrane bax inhibitor motif containing 1, Bcl2a1a - b cell leukemia/lymphoma 2 related protein a1a, Fas - fas (tnf receptor superfamily member 6), Bcl2a1d - b cell leukemia/lymphoma 2 related protein a1d, Cd44 - cd44 antigen, Bcl2a1b - b cell leukemia/lymphoma 2 related protein a1b, Zfp830 - zinc finger protein 830, Lmna - lamin a, Ptgs2 - prostaglandin-endo…
										GO:0042108	positive regulation of cytokine biosynthetic process	2.83e-06	0.000351	4.25	10217	54	623	14	[Jak2 - janus kinase 2, Tbk1 - tank-binding kinase 1, Ptprc - protein tyrosine phosphatase, receptor type, c, Ticam1 - toll-like receptor adaptor molecule 1, Il1b - interleukin 1 beta, Il1a - interleukin 1 alpha, Mapkapk2 - map kinase-activated protein kinase 2, Tlr9 - toll-like receptor 9, Ptafr - platelet-activating factor receptor, Stat5a - signal transducer and activator of transcription 5a, …
										GO:0016477	cell migration	3.39e-06	0.000416	1.93	10217	443	623	52	[Hsd3b7 - hydroxy-delta-5-steroid dehydrogenase, 3 beta- and steroid delta-isomerase 7, Cxcl3 - chemokine (c-x-c motif) ligand 3, Cd44 - cd44 antigen, Il1b - interleukin 1 beta, Arf4 - adp-ribosylation factor 4, Il17ra - interleukin 17 receptor a, Nrp2 - neuropilin 2, Slamf8 - slam family member 8, Cd63 - cd63 antigen, Ccl2 - chemokine (c-c motif) ligand 2, Pde4b - phosphodiesterase 4b, camp spec…
										GO:0019221	cytokine-mediated signaling pathway	3.45e-06	0.00042	2.68	10217	159	623	26	[Jak2 - janus kinase 2, Cxcl3 - chemokine (c-x-c motif) ligand 3, Il1b - interleukin 1 beta, Il1a - interleukin 1 alpha, Cxcl2 - chemokine (c-x-c motif) ligand 2, Ugcg - udp-glucose ceramide glucosyltransferase, Ccl9 - chemokine (c-c motif) ligand 9, Irak2 - interleukin-1 receptor-associated kinase 2, Kras - v-ki-ras2 kirsten rat sarcoma viral oncogene homolog, Ccl3 - chemokine (c-c motif) ligand…
										GO:0071345	cellular response to cytokine stimulus	3.5e-06	0.000422	2.1	10217	328	623	42	[Jak2 - janus kinase 2, Stx11 - syntaxin 11, Icam1 - intercellular adhesion molecule 1, Jarid2 - jumonji, at rich interactive domain 2, Rab12 - rab12, member ras oncogene family, Hcls1 - hematopoietic cell specific lyn substrate 1, Nfat5 - nuclear factor of activated t cells 5, Il17ra - interleukin 17 receptor a, Hyal1 - hyaluronoglucosaminidase 1, Ifi203 - interferon activated gene 203, Ccl9 - c…
										GO:0031331	positive regulation of cellular catabolic process	3.61e-06	0.000432	2.17	10217	295	623	39	[Pttg1ip - pituitary tumor-transforming 1 interacting protein, Tbk1 - tank-binding kinase 1, Ticam1 - toll-like receptor adaptor molecule 1, Rab12 - rab12, member ras oncogene family, Il1b - interleukin 1 beta, Vcp - valosin containing protein, Adam9 - a disintegrin and metallopeptidase domain 9 (meltrin gamma), Rock2 - rho-associated coiled-coil containing protein kinase 2, Plekhn1 - pleckstrin …
										GO:0035556	intracellular signal transduction	3.89e-06	0.000461	1.62	10217	872	623	86	[Jak2 - janus kinase 2, Ern1 - endoplasmic reticulum (er) to nucleus signalling 1, Bcl2a1a - b cell leukemia/lymphoma 2 related protein a1a, Ahr - aryl-hydrocarbon receptor, Errfi1 - erbb receptor feedback inhibitor 1, Bcl2a1d - b cell leukemia/lymphoma 2 related protein a1d, Bcl2a1b - b cell leukemia/lymphoma 2 related protein a1b, Gpr65 - g-protein coupled receptor 65, Il1b - interleukin 1 beta…
										GO:0043067	regulation of programmed cell death	3.98e-06	0.000467	1.57	10217	1005	623	96	[Jak2 - janus kinase 2, Tmbim1 - transmembrane bax inhibitor motif containing 1, Bcl2a1a - b cell leukemia/lymphoma 2 related protein a1a, Fas - fas (tnf receptor superfamily member 6), Bcl2a1d - b cell leukemia/lymphoma 2 related protein a1d, Cd44 - cd44 antigen, Lmna - lamin a, Bcl2a1b - b cell leukemia/lymphoma 2 related protein a1b, Zfp830 - zinc finger protein 830, Ptgs2 - prostaglandin-endo…
										GO:0043408	regulation of MAPK cascade	4.09e-06	0.000477	1.93	10217	434	623	51	[Jak2 - janus kinase 2, Ern1 - endoplasmic reticulum (er) to nucleus signalling 1, Fas - fas (tnf receptor superfamily member 6), Errfi1 - erbb receptor feedback inhibitor 1, Cd44 - cd44 antigen, Il1b - interleukin 1 beta, Il1a - interleukin 1 alpha, Sash1 - sam and sh3 domain containing 1, Spag9 - sperm associated antigen 9, Rock2 - rho-associated coiled-coil containing protein kinase 2, Dtnbp1 …
										GO:0043410	positive regulation of MAPK cascade	4.27e-06	0.000493	2.15	10217	297	623	39	[Jak2 - janus kinase 2, Ern1 - endoplasmic reticulum (er) to nucleus signalling 1, Cd44 - cd44 antigen, Mdfic - myod family inhibitor domain containing, Icam1 - intercellular adhesion molecule 1, Il1b - interleukin 1 beta, Il1a - interleukin 1 alpha, Sash1 - sam and sh3 domain containing 1, Spag9 - sperm associated antigen 9, Adam9 - a disintegrin and metallopeptidase domain 9 (meltrin gamma), Ro…
										GO:0019220	regulation of phosphate metabolic process	4.29e-06	0.000491	1.54	10217	1074	623	101	[Errfi1 - erbb receptor feedback inhibitor 1, Fas - fas (tnf receptor superfamily member 6), Ptgs2 - prostaglandin-endoperoxide synthase 2, Areg - amphiregulin, Spag9 - sperm associated antigen 9, Vcp - valosin containing protein, Rock2 - rho-associated coiled-coil containing protein kinase 2, Ptafr - platelet-activating factor receptor, Stk40 - serine/threonine kinase 40, Kras - v-ki-ras2 kirste…
										GO:2001234	negative regulation of apoptotic signaling pathway	4.45e-06	0.000505	2.59	10217	171	623	27	[Bcl2a1a - b cell leukemia/lymphoma 2 related protein a1a, Tmbim1 - transmembrane bax inhibitor motif containing 1, Pttg1ip - pituitary tumor-transforming 1 interacting protein, Bcl2a1d - b cell leukemia/lymphoma 2 related protein a1d, March7 - membrane-associated ring finger (c3hc4) 7, Cd44 - cd44 antigen, Icam1 - intercellular adhesion molecule 1, Lmna - lamin a, Bcl2a1b - b cell leukemia/lymph…
										GO:0051174	regulation of phosphorus metabolic process	4.47e-06	0.000504	1.54	10217	1075	623	101	[Errfi1 - erbb receptor feedback inhibitor 1, Fas - fas (tnf receptor superfamily member 6), Ptgs2 - prostaglandin-endoperoxide synthase 2, Areg - amphiregulin, Spag9 - sperm associated antigen 9, Vcp - valosin containing protein, Rock2 - rho-associated coiled-coil containing protein kinase 2, Ptafr - platelet-activating factor receptor, Stk40 - serine/threonine kinase 40, Kras - v-ki-ras2 kirste…
										GO:0002221	pattern recognition receptor signaling pathway	4.52e-06	0.000505	4.1	10217	56	623	14	[Pik3ap1 - phosphoinositide-3-kinase adaptor protein 1, Rps6ka3 - ribosomal protein s6 kinase polypeptide 3, Clec4e - c-type lectin domain family 4, member e, Ticam1 - toll-like receptor adaptor molecule 1, Mapkapk2 - map kinase-activated protein kinase 2, Tlr9 - toll-like receptor 9, Cd86 - cd86 antigen, Irak2 - interleukin-1 receptor-associated kinase 2, Tnip3 - tnfaip3 interacting protein 3, T…
										GO:0002718	regulation of cytokine production involved in immune response	4.52e-06	0.0005	4.1	10217	56	623	14	[Tnfrsf1b - tumor necrosis factor receptor superfamily, member 1b, Ticam1 - toll-like receptor adaptor molecule 1, Il1b - interleukin 1 beta, Rtn4 - reticulon 4, Hmox1 - heme oxygenase (decycling) 1, Tlr9 - toll-like receptor 9, Hk1 - hexokinase 1, Ddx21 - dead (asp-glu-ala-asp) box polypeptide 21, Nlrp3 - nlr family, pyrin domain containing 3, Tlr2 - toll-like receptor 2, Tnf - tumor necrosis fa…
										GO:0031399	regulation of protein modification process	4.57e-06	0.000502	1.52	10217	1157	623	107	[Errfi1 - erbb receptor feedback inhibitor 1, Fas - fas (tnf receptor superfamily member 6), Ptgs2 - prostaglandin-endoperoxide synthase 2, Areg - amphiregulin, Spag9 - sperm associated antigen 9, Vcp - valosin containing protein, Tollip - toll interacting protein, Rock2 - rho-associated coiled-coil containing protein kinase 2, Kras - v-ki-ras2 kirsten rat sarcoma viral oncogene homolog, Stk40 - …
										GO:0031622	positive regulation of fever generation	4.73e-06	0.000516	13.67	10217	6	623	5	[Ccr5 - chemokine (c-c motif) receptor 5, Ptgs2 - prostaglandin-endoperoxide synthase 2, Il1b - interleukin 1 beta, Tnf - tumor necrosis factor, Ccl5 - chemokine (c-c motif) ligand 5]
										GO:0045088	regulation of innate immune response	5.12e-06	0.000553	2.39	10217	213	623	31	[Pik3ap1 - phosphoinositide-3-kinase adaptor protein 1, Tbk1 - tank-binding kinase 1, Riok3 - rio kinase 3, Ticam1 - toll-like receptor adaptor molecule 1, Mapkapk2 - map kinase-activated protein kinase 2, Cd86 - cd86 antigen, Ifi203 - interferon activated gene 203, Ifi204 - interferon activated gene 204, Irak2 - interleukin-1 receptor-associated kinase 2, Slamf8 - slam family member 8, Irf4 - in…
										GO:0040011	locomotion	5.22e-06	0.00056	1.82	10217	522	623	58	[Hsd3b7 - hydroxy-delta-5-steroid dehydrogenase, 3 beta- and steroid delta-isomerase 7, Cxcl3 - chemokine (c-x-c motif) ligand 3, Cd44 - cd44 antigen, Il1b - interleukin 1 beta, Arf4 - adp-ribosylation factor 4, Il17ra - interleukin 17 receptor a, Ptafr - platelet-activating factor receptor, Nrp2 - neuropilin 2, Slamf8 - slam family member 8, Cd63 - cd63 antigen, Ccl2 - chemokine (c-c motif) liga…
										GO:0001775	cell activation	5.41e-06	0.000576	2.04	10217	345	623	43	[Jak2 - janus kinase 2, Id2 - inhibitor of dna binding 2, Ahr - aryl-hydrocarbon receptor, Blnk - b cell linker, Bcl2a1d - b cell leukemia/lymphoma 2 related protein a1d, Tbk1 - tank-binding kinase 1, Cd44 - cd44 antigen, Stx11 - syntaxin 11, Ticam1 - toll-like receptor adaptor molecule 1, Icam1 - intercellular adhesion molecule 1, Il1b - interleukin 1 beta, Fgl2 - fibrinogen-like protein 2, Adam…
										GO:0002758	innate immune response-activating signal transduction	5.66e-06	0.000597	4.03	10217	57	623	14	[Pik3ap1 - phosphoinositide-3-kinase adaptor protein 1, Rps6ka3 - ribosomal protein s6 kinase polypeptide 3, Clec4e - c-type lectin domain family 4, member e, Ticam1 - toll-like receptor adaptor molecule 1, Mapkapk2 - map kinase-activated protein kinase 2, Tlr9 - toll-like receptor 9, Cd86 - cd86 antigen, Irak2 - interleukin-1 receptor-associated kinase 2, Tnip3 - tnfaip3 interacting protein 3, L…
										GO:0042981	regulation of apoptotic process	6.03e-06	0.000632	1.56	10217	988	623	94	[Jak2 - janus kinase 2, Bcl2a1a - b cell leukemia/lymphoma 2 related protein a1a, Tmbim1 - transmembrane bax inhibitor motif containing 1, Fas - fas (tnf receptor superfamily member 6), Bcl2a1d - b cell leukemia/lymphoma 2 related protein a1d, Cd44 - cd44 antigen, Lmna - lamin a, Bcl2a1b - b cell leukemia/lymphoma 2 related protein a1b, Zfp830 - zinc finger protein 830, Ptgs2 - prostaglandin-endo…
										GO:0097190	apoptotic signaling pathway	6.17e-06	0.000642	2.5	10217	184	623	28	[Jak2 - janus kinase 2, Bcl2a1a - b cell leukemia/lymphoma 2 related protein a1a, Ern1 - endoplasmic reticulum (er) to nucleus signalling 1, Fas - fas (tnf receptor superfamily member 6), Bcl2a1d - b cell leukemia/lymphoma 2 related protein a1d, Bcl2a1b - b cell leukemia/lymphoma 2 related protein a1b, Ticam1 - toll-like receptor adaptor molecule 1, Il1b - interleukin 1 beta, Fnip2 - folliculin i…
										GO:0048247	lymphocyte chemotaxis	6.28e-06	0.000648	6.15	10217	24	623	9	[Ccl2 - chemokine (c-c motif) ligand 2, Hsd3b7 - hydroxy-delta-5-steroid dehydrogenase, 3 beta- and steroid delta-isomerase 7, Ch25h - cholesterol 25-hydroxylase, Ccl9 - chemokine (c-c motif) ligand 9, Ccl11 - chemokine (c-c motif) ligand 11, Ccl12 - chemokine (c-c motif) ligand 12, Ccl3 - chemokine (c-c motif) ligand 3, Ccl7 - chemokine (c-c motif) ligand 7, Ccl5 - chemokine (c-c motif) ligand 5]
										GO:0042325	regulation of phosphorylation	6.4e-06	0.000655	1.56	10217	976	623	93	[Jak2 - janus kinase 2, Ern1 - endoplasmic reticulum (er) to nucleus signalling 1, Fas - fas (tnf receptor superfamily member 6), Errfi1 - erbb receptor feedback inhibitor 1, Cd44 - cd44 antigen, Btbd10 - btb (poz) domain containing 10, Areg - amphiregulin, Ptgs2 - prostaglandin-endoperoxide synthase 2, Il1b - interleukin 1 beta, Il1a - interleukin 1 alpha, Sqstm1 - sequestosome 1, Spag9 - sperm …
										GO:0009894	regulation of catabolic process	6.61e-06	0.000671	1.72	10217	638	623	67	[Tmem150a - transmembrane protein 150a, Derl2 - der1-like domain family, member 2, Il1b - interleukin 1 beta, Vcp - valosin containing protein, Mapkapk2 - map kinase-activated protein kinase 2, Rock2 - rho-associated coiled-coil containing protein kinase 2, Plekhn1 - pleckstrin homology domain containing, family n member 1, Nampt - nicotinamide phosphoribosyltransferase, Usp14 - ubiquitin specifi…
										GO:0009896	positive regulation of catabolic process	8.72e-06	0.00088	2.03	10217	340	623	42	[Pttg1ip - pituitary tumor-transforming 1 interacting protein, Tbk1 - tank-binding kinase 1, Ticam1 - toll-like receptor adaptor molecule 1, Rab12 - rab12, member ras oncogene family, Il1b - interleukin 1 beta, Vcp - valosin containing protein, Adam9 - a disintegrin and metallopeptidase domain 9 (meltrin gamma), Rock2 - rho-associated coiled-coil containing protein kinase 2, Plekhn1 - pleckstrin …
										GO:0055065	metal ion homeostasis	9.49e-06	0.000949	2.08	10217	307	623	39	[Jak2 - janus kinase 2, Cxcl3 - chemokine (c-x-c motif) ligand 3, Gpr65 - g-protein coupled receptor 65, Il1b - interleukin 1 beta, Cxcl2 - chemokine (c-x-c motif) ligand 2, Gck - glucokinase, Slc39a14 - solute carrier family 39 (zinc transporter), member 14, Snx10 - sorting nexin 10, Ccl3 - chemokine (c-c motif) ligand 3, Mt1 - metallothionein 1, Marcksl1 - marcks-like 1, Sod2 - superoxide dismu…
										GO:0051049	regulation of transport	9.86e-06	0.00098	1.52	10217	1081	623	100	[Ptgs2 - prostaglandin-endoperoxide synthase 2, Ahnak - ahnak nucleoprotein (desmoyokin), Nus1 - nuclear undecaprenyl pyrophosphate synthase 1 homolog (s. cerevisiae), Ptafr - platelet-activating factor receptor, Apod - apolipoprotein d, Rab11fip1 - rab11 family interacting protein 1 (class i), Pde4b - phosphodiesterase 4b, camp specific, Ube2g2 - ubiquitin-conjugating enzyme e2g 2, Vps4b - vacuo…
										GO:0048522	positive regulation of cellular process	1e-05	0.00099	1.25	10217	3211	623	245	[Fas - fas (tnf receptor superfamily member 6), Ptgs2 - prostaglandin-endoperoxide synthase 2, Nfat5 - nuclear factor of activated t cells 5, Fam129b - family with sequence similarity 129, member b, Vcp - valosin containing protein, Tollip - toll interacting protein, Nus1 - nuclear undecaprenyl pyrophosphate synthase 1 homolog (s. cerevisiae), Mapkapk2 - map kinase-activated protein kinase 2, Roc…
										GO:1904018	positive regulation of vasculature development	1.02e-05	0.001	2.87	10217	120	623	21	[C3ar1 - complement component 3a receptor 1, Ccl11 - chemokine (c-c motif) ligand 11, C5ar1 - complement component 5a receptor 1, Itga5 - integrin alpha 5 (fibronectin receptor alpha), Ptgs2 - prostaglandin-endoperoxide synthase 2, Il1b - interleukin 1 beta, Il1a - interleukin 1 alpha, Sash1 - sam and sh3 domain containing 1, Rtn4 - reticulon 4, Hyal1 - hyaluronoglucosaminidase 1, Hmox1 - heme ox…
										GO:0014070	response to organic cyclic compound	1.08e-05	0.00105	2.05	10217	320	623	40	[Jak2 - janus kinase 2, Ahr - aryl-hydrocarbon receptor, Fas - fas (tnf receptor superfamily member 6), Riok3 - rio kinase 3, Ticam1 - toll-like receptor adaptor molecule 1, Areg - amphiregulin, Il1b - interleukin 1 beta, Adam9 - a disintegrin and metallopeptidase domain 9 (meltrin gamma), Rock2 - rho-associated coiled-coil containing protein kinase 2, Slc3a2 - solute carrier family 3 (activators…
										GO:0065009	regulation of molecular function	1.13e-05	0.00109	1.41	10217	1573	623	135	[Errfi1 - erbb receptor feedback inhibitor 1, Fas - fas (tnf receptor superfamily member 6), Ptgs2 - prostaglandin-endoperoxide synthase 2, Ahnak - ahnak nucleoprotein (desmoyokin), Spag9 - sperm associated antigen 9, Fam129b - family with sequence similarity 129, member b, Arf4 - adp-ribosylation factor 4, Vcp - valosin containing protein, Nus1 - nuclear undecaprenyl pyrophosphate synthase 1 hom…
										GO:0001932	regulation of protein phosphorylation	1.2e-05	0.00115	1.58	10217	884	623	85	[Jak2 - janus kinase 2, Ern1 - endoplasmic reticulum (er) to nucleus signalling 1, Fas - fas (tnf receptor superfamily member 6), Errfi1 - erbb receptor feedback inhibitor 1, Cd44 - cd44 antigen, Areg - amphiregulin, Ptgs2 - prostaglandin-endoperoxide synthase 2, Il1b - interleukin 1 beta, Il1a - interleukin 1 alpha, Sqstm1 - sequestosome 1, Spag9 - sperm associated antigen 9, Sash1 - sam and sh3…
										GO:0070201	regulation of establishment of protein localization	1.34e-05	0.00127	1.81	10217	489	623	54	[Jak2 - janus kinase 2, Ptgs2 - prostaglandin-endoperoxide synthase 2, Derl2 - der1-like domain family, member 2, Il1b - interleukin 1 beta, Il1a - interleukin 1 alpha, Il17ra - interleukin 17 receptor a, Hk1 - hexokinase 1, Ran - ran, member ras oncogene family, Apod - apolipoprotein d, Mmp13 - matrix metallopeptidase 13, Rab11fip1 - rab11 family interacting protein 1 (class i), Rsad2 - radical …
										GO:0031620	regulation of fever generation	1.57e-05	0.00149	11.71	10217	7	623	5	[Ccr5 - chemokine (c-c motif) receptor 5, Ptgs2 - prostaglandin-endoperoxide synthase 2, Il1b - interleukin 1 beta, Tnf - tumor necrosis factor, Ccl5 - chemokine (c-c motif) ligand 5]
										GO:0031652	positive regulation of heat generation	1.57e-05	0.00148	11.71	10217	7	623	5	[Ccr5 - chemokine (c-c motif) receptor 5, Ptgs2 - prostaglandin-endoperoxide synthase 2, Il1b - interleukin 1 beta, Tnf - tumor necrosis factor, Ccl5 - chemokine (c-c motif) ligand 5]
										GO:2000026	regulation of multicellular organismal development	1.75e-05	0.00163	1.47	10217	1206	623	108	[Errfi1 - erbb receptor feedback inhibitor 1, Fas - fas (tnf receptor superfamily member 6), Ptgs2 - prostaglandin-endoperoxide synthase 2, Spag9 - sperm associated antigen 9, Rock2 - rho-associated coiled-coil containing protein kinase 2, Mafg - v-maf musculoaponeurotic fibrosarcoma oncogene family, protein g (avian), Trak1 - trafficking protein, kinesin binding 1, Caprin1 - cell cycle associate…
										GO:0014013	regulation of gliogenesis	1.87e-05	0.00173	3.17	10217	88	623	17	[Il6st - interleukin 6 signal transducer, Id2 - inhibitor of dna binding 2, Fas - fas (tnf receptor superfamily member 6), Vim - vimentin, Tnfrsf1b - tumor necrosis factor receptor superfamily, member 1b, Fubp1 - far upstream element (fuse) binding protein 1, Il1b - interleukin 1 beta, Myc - myelocytomatosis oncogene, Ldlr - low density lipoprotein receptor, Rtn4 - reticulon 4, Rheb - ras homolog…
										GO:0009967	positive regulation of signal transduction	1.92e-05	0.00177	1.56	10217	895	623	85	[Jak2 - janus kinase 2, Ern1 - endoplasmic reticulum (er) to nucleus signalling 1, Fas - fas (tnf receptor superfamily member 6), Cd44 - cd44 antigen, Jag1 - jagged 1, Gpr65 - g-protein coupled receptor 65, Il1b - interleukin 1 beta, Il1a - interleukin 1 alpha, Crlf3 - cytokine receptor-like factor 3, Spag9 - sperm associated antigen 9, Nfat5 - nuclear factor of activated t cells 5, Sash1 - sam a…
										GO:0070374	positive regulation of ERK1 and ERK2 cascade	2.08e-05	0.00189	2.83	10217	116	623	20	[Ccl2 - chemokine (c-c motif) ligand 2, Cd44 - cd44 antigen, Ccl11 - chemokine (c-c motif) ligand 11, C5ar1 - complement component 5a receptor 1, Ptprc - protein tyrosine phosphatase, receptor type, c, Icam1 - intercellular adhesion molecule 1, Ccl12 - chemokine (c-c motif) ligand 12, Il1b - interleukin 1 beta, Rap1b - ras related protein 1b, Pdgfa - platelet derived growth factor, alpha, Il1a - …
										GO:0050729	positive regulation of inflammatory response	2.19e-05	0.00198	3.13	10217	89	623	17	[Jak2 - janus kinase 2, Ccr5 - chemokine (c-c motif) receptor 5, Ticam1 - toll-like receptor adaptor molecule 1, Ptgs2 - prostaglandin-endoperoxide synthase 2, Il1b - interleukin 1 beta, Ldlr - low density lipoprotein receptor, Il17ra - interleukin 17 receptor a, Tlr9 - toll-like receptor 9, Abcc1 - atp-binding cassette, sub-family c (cftr/mrp), member 1, Ccl3 - chemokine (c-c motif) ligand 3, Tl…
										GO:0072676	lymphocyte migration	2.28e-05	0.00205	4.82	10217	34	623	10	[Ccl2 - chemokine (c-c motif) ligand 2, Hsd3b7 - hydroxy-delta-5-steroid dehydrogenase, 3 beta- and steroid delta-isomerase 7, Ch25h - cholesterol 25-hydroxylase, Ccl9 - chemokine (c-c motif) ligand 9, Ccl11 - chemokine (c-c motif) ligand 11, Icam1 - intercellular adhesion molecule 1, Ccl12 - chemokine (c-c motif) ligand 12, Ccl3 - chemokine (c-c motif) ligand 3, Ccl7 - chemokine (c-c motif) liga…
										GO:0050727	regulation of inflammatory response	2.43e-05	0.00217	2.25	10217	219	623	30	[Jak2 - janus kinase 2, Pik3ap1 - phosphoinositide-3-kinase adaptor protein 1, Cd44 - cd44 antigen, Ticam1 - toll-like receptor adaptor molecule 1, Ptgs2 - prostaglandin-endoperoxide synthase 2, Il1b - interleukin 1 beta, Il17ra - interleukin 17 receptor a, Abcc1 - atp-binding cassette, sub-family c (cftr/mrp), member 1, Apod - apolipoprotein d, Ier3 - immediate early response 3, Ccl3 - chemokine…
										GO:0042127	regulation of cell proliferation	2.58e-05	0.00229	1.53	10217	956	623	89	[Jak2 - janus kinase 2, Ern1 - endoplasmic reticulum (er) to nucleus signalling 1, Ahr - aryl-hydrocarbon receptor, Fas - fas (tnf receptor superfamily member 6), Errfi1 - erbb receptor feedback inhibitor 1, Cd44 - cd44 antigen, Jag1 - jagged 1, Lmna - lamin a, Ptgs2 - prostaglandin-endoperoxide synthase 2, Areg - amphiregulin, Jarid2 - jumonji, at rich interactive domain 2, Derl2 - der1-like dom…
										GO:0051051	negative regulation of transport	2.68e-05	0.00237	1.99	10217	321	623	39	[Ahr - aryl-hydrocarbon receptor, Ube2j1 - ubiquitin-conjugating enzyme e2j 1, Mdfic - myod family inhibitor domain containing, Icam1 - intercellular adhesion molecule 1, Ptgs2 - prostaglandin-endoperoxide synthase 2, Acsl4 - acyl-coa synthetase long-chain family member 4, Il1b - interleukin 1 beta, Derl2 - der1-like domain family, member 2, Sdcbp - syndecan binding protein, Gck - glucokinase, Ap…
										GO:0097193	intrinsic apoptotic signaling pathway	2.69e-05	0.00236	2.78	10217	118	623	20	[Jak2 - janus kinase 2, Ern1 - endoplasmic reticulum (er) to nucleus signalling 1, Bcl2a1a - b cell leukemia/lymphoma 2 related protein a1a, Bcl2a1d - b cell leukemia/lymphoma 2 related protein a1d, Tnfrsf1b - tumor necrosis factor receptor superfamily, member 1b, Bcl2a1b - b cell leukemia/lymphoma 2 related protein a1b, Fnip2 - folliculin interacting protein 2, Myc - myelocytomatosis oncogene, M…
										GO:0002253	activation of immune response	2.75e-05	0.0024	2.4	10217	178	623	26	[Pik3ap1 - phosphoinositide-3-kinase adaptor protein 1, Tbk1 - tank-binding kinase 1, Bcl2a1d - b cell leukemia/lymphoma 2 related protein a1d, Ticam1 - toll-like receptor adaptor molecule 1, Mapkapk2 - map kinase-activated protein kinase 2, Btnl1 - butyrophilin-like 1, Ifi203 - interferon activated gene 203, Cd86 - cd86 antigen, Ifi204 - interferon activated gene 204, Irak2 - interleukin-1 recep…
										GO:0048870	cell motility	2.93e-05	0.00254	1.78	10217	478	623	52	[Hsd3b7 - hydroxy-delta-5-steroid dehydrogenase, 3 beta- and steroid delta-isomerase 7, Cxcl3 - chemokine (c-x-c motif) ligand 3, Cd44 - cd44 antigen, Il1b - interleukin 1 beta, Arf4 - adp-ribosylation factor 4, Il17ra - interleukin 17 receptor a, Nrp2 - neuropilin 2, Slamf8 - slam family member 8, Cd63 - cd63 antigen, Ccl2 - chemokine (c-c motif) ligand 2, Pde4b - phosphodiesterase 4b, camp spec…
										GO:0007166	cell surface receptor signaling pathway	2.98e-05	0.00256	1.56	10217	852	623	81	[Jak2 - janus kinase 2, Bcl2a1a - b cell leukemia/lymphoma 2 related protein a1a, Cxcl3 - chemokine (c-x-c motif) ligand 3, Fas - fas (tnf receptor superfamily member 6), Cd44 - cd44 antigen, Bcl2a1d - b cell leukemia/lymphoma 2 related protein a1d, Jag1 - jagged 1, Klhl12 - kelch-like 12, Bcl2a1b - b cell leukemia/lymphoma 2 related protein a1b, Areg - amphiregulin, Il1b - interleukin 1 beta, Il…
										GO:0072677	eosinophil migration	3.38e-05	0.00289	8.2	10217	12	623	6	[Ccl2 - chemokine (c-c motif) ligand 2, Ccl9 - chemokine (c-c motif) ligand 9, Ccl11 - chemokine (c-c motif) ligand 11, Ccl12 - chemokine (c-c motif) ligand 12, Ccl7 - chemokine (c-c motif) ligand 7, Ccl5 - chemokine (c-c motif) ligand 5]
										GO:0048245	eosinophil chemotaxis	3.38e-05	0.00287	8.2	10217	12	623	6	[Ccl2 - chemokine (c-c motif) ligand 2, Ccl9 - chemokine (c-c motif) ligand 9, Ccl11 - chemokine (c-c motif) ligand 11, Ccl12 - chemokine (c-c motif) ligand 12, Ccl7 - chemokine (c-c motif) ligand 7, Ccl5 - chemokine (c-c motif) ligand 5]
										GO:0006875	cellular metal ion homeostasis	3.64e-05	0.00307	2.08	10217	268	623	34	[Jak2 - janus kinase 2, Cxcl3 - chemokine (c-x-c motif) ligand 3, Gpr65 - g-protein coupled receptor 65, Il1b - interleukin 1 beta, Cxcl2 - chemokine (c-x-c motif) ligand 2, Gck - glucokinase, Slc39a14 - solute carrier family 39 (zinc transporter), member 14, Ccl3 - chemokine (c-c motif) ligand 3, Mt1 - metallothionein 1, Marcksl1 - marcks-like 1, Anxa7 - annexin a7, Atp13a3 - atpase type 13a3, C…
										GO:0031663	lipopolysaccharide-mediated signaling pathway	3.65e-05	0.00307	5.09	10217	29	623	9	[Mtdh - metadherin, Irak2 - interleukin-1 receptor-associated kinase 2, Ticam1 - toll-like receptor adaptor molecule 1, Ccl12 - chemokine (c-c motif) ligand 12, Il1b - interleukin 1 beta, Tnf - tumor necrosis factor, Cd14 - cd14 antigen, Nfkbia - nuclear factor of kappa light polypeptide gene enhancer in b cells inhibitor, alpha, Ccl5 - chemokine (c-c motif) ligand 5]
										GO:0009968	negative regulation of signal transduction	5.02e-05	0.00419	1.58	10217	758	623	73	[Bcl2a1a - b cell leukemia/lymphoma 2 related protein a1a, Tmbim1 - transmembrane bax inhibitor motif containing 1, Errfi1 - erbb receptor feedback inhibitor 1, Bcl2a1d - b cell leukemia/lymphoma 2 related protein a1d, Cd44 - cd44 antigen, Jag1 - jagged 1, Lmna - lamin a, Bcl2a1b - b cell leukemia/lymphoma 2 related protein a1b, Ptgs2 - prostaglandin-endoperoxide synthase 2, Il1b - interleukin 1 …
										GO:0072503	cellular divalent inorganic cation homeostasis	5.25e-05	0.00435	2.19	10217	217	623	29	[Jak2 - janus kinase 2, Cxcl3 - chemokine (c-x-c motif) ligand 3, Gpr65 - g-protein coupled receptor 65, Il1b - interleukin 1 beta, Cxcl2 - chemokine (c-x-c motif) ligand 2, Gck - glucokinase, Slc39a14 - solute carrier family 39 (zinc transporter), member 14, Ccl3 - chemokine (c-c motif) ligand 3, Mt1 - metallothionein 1, Marcksl1 - marcks-like 1, Anxa7 - annexin a7, Ccl5 - chemokine (c-c motif) …
										GO:0051093	negative regulation of developmental process	5.61e-05	0.00462	1.66	10217	591	623	60	[Ahr - aryl-hydrocarbon receptor, Fas - fas (tnf receptor superfamily member 6), Cd44 - cd44 antigen, Jag1 - jagged 1, Lmna - lamin a, Areg - amphiregulin, Jarid2 - jumonji, at rich interactive domain 2, Il1b - interleukin 1 beta, Il1a - interleukin 1 alpha, Rock2 - rho-associated coiled-coil containing protein kinase 2, Cd86 - cd86 antigen, Nampt - nicotinamide phosphoribosyltransferase, Dtnbp1 …
										GO:0002764	immune response-regulating signaling pathway	5.67e-05	0.00464	2.51	10217	144	623	22	[Rps6ka3 - ribosomal protein s6 kinase polypeptide 3, C3ar1 - complement component 3a receptor 1, Pde4b - phosphodiesterase 4b, camp specific, Pik3ap1 - phosphoinositide-3-kinase adaptor protein 1, Clec4e - c-type lectin domain family 4, member e, Bcl2a1d - b cell leukemia/lymphoma 2 related protein a1d, C5ar1 - complement component 5a receptor 1, Ptprc - protein tyrosine phosphatase, receptor ty…
										GO:0014015	positive regulation of gliogenesis	6.16e-05	0.00502	3.5	10217	61	623	13	[Il6st - interleukin 6 signal transducer, Id2 - inhibitor of dna binding 2, Vim - vimentin, Tnfrsf1b - tumor necrosis factor receptor superfamily, member 1b, Fubp1 - far upstream element (fuse) binding protein 1, Il1b - interleukin 1 beta, Myc - myelocytomatosis oncogene, Rtn4 - reticulon 4, Rheb - ras homolog enriched in brain, Tlr2 - toll-like receptor 2, Tnf - tumor necrosis factor, Csf1 - col…
										GO:0051480	regulation of cytosolic calcium ion concentration	6.36e-05	0.00514	2.55	10217	135	623	21	[Il6st - interleukin 6 signal transducer, Jak2 - janus kinase 2, C3ar1 - complement component 3a receptor 1, Ccr5 - chemokine (c-c motif) receptor 5, Cxcl3 - chemokine (c-x-c motif) ligand 3, Itgav - integrin alpha v, Cxcl1 - chemokine (c-x-c motif) ligand 1, C5ar1 - complement component 5a receptor 1, Ptprc - protein tyrosine phosphatase, receptor type, c, Gpr65 - g-protein coupled receptor 65, …
										GO:0071347	cellular response to interleukin-1	6.58e-05	0.00529	4.32	10217	38	623	10	[Ccl2 - chemokine (c-c motif) ligand 2, Ccl9 - chemokine (c-c motif) ligand 9, Nfkb1 - nuclear factor of kappa light polypeptide gene enhancer in b cells 1, p105, Ccl11 - chemokine (c-c motif) ligand 11, Ccl12 - chemokine (c-c motif) ligand 12, Ccl3 - chemokine (c-c motif) ligand 3, Ccl7 - chemokine (c-c motif) ligand 7, Ccl5 - chemokine (c-c motif) ligand 5, Il6 - interleukin 6, Hyal1 - hyaluron…
										GO:1901701	cellular response to oxygen-containing compound	6.69e-05	0.00535	1.73	10217	493	623	52	[Jak2 - janus kinase 2, Ern1 - endoplasmic reticulum (er) to nucleus signalling 1, Ahr - aryl-hydrocarbon receptor, Cxcl3 - chemokine (c-x-c motif) ligand 3, Il1b - interleukin 1 beta, Vcp - valosin containing protein, Rock2 - rho-associated coiled-coil containing protein kinase 2, Cd86 - cd86 antigen, Zfp703 - zinc finger protein 703, Mt1 - metallothionein 1, Gch1 - gtp cyclohydrolase 1, Il10 - …
										GO:0072507	divalent inorganic cation homeostasis	6.72e-05	0.00534	2.13	10217	231	623	30	[Jak2 - janus kinase 2, Cxcl3 - chemokine (c-x-c motif) ligand 3, Gpr65 - g-protein coupled receptor 65, Il1b - interleukin 1 beta, Cxcl2 - chemokine (c-x-c motif) ligand 2, Gck - glucokinase, Slc39a14 - solute carrier family 39 (zinc transporter), member 14, Snx10 - sorting nexin 10, Ccl3 - chemokine (c-c motif) ligand 3, Mt1 - metallothionein 1, Marcksl1 - marcks-like 1, Anxa7 - annexin a7, Atp…
										GO:0022407	regulation of cell-cell adhesion	7.03e-05	0.00556	2.07	10217	254	623	32	[Jak2 - janus kinase 2, Cd44 - cd44 antigen, March7 - membrane-associated ring finger (c3hc4) 7, Jag1 - jagged 1, Icam1 - intercellular adhesion molecule 1, Il1b - interleukin 1 beta, Nfat5 - nuclear factor of activated t cells 5, Cd274 - cd274 antigen, Fgl2 - fibrinogen-like protein 2, Vcam1 - vascular cell adhesion molecule 1, Cd86 - cd86 antigen, Zfp703 - zinc finger protein 703, Ptafr - plate…
										GO:0034341	response to interferon-gamma	7.11e-05	0.00558	2.98	10217	88	623	16	[Ccl2 - chemokine (c-c motif) ligand 2, Vim - vimentin, Stx11 - syntaxin 11, Ccl11 - chemokine (c-c motif) ligand 11, Ccl12 - chemokine (c-c motif) ligand 12, Rab12 - rab12, member ras oncogene family, Slc11a1 - solute carrier family 11 (proton-coupled divalent metal ion transporters), member 1, Ccl9 - chemokine (c-c motif) ligand 9, Ccl3 - chemokine (c-c motif) ligand 3, Syncrip - synaptotagmin …
										GO:0002687	positive regulation of leukocyte migration	7.11e-05	0.00555	2.98	10217	88	623	16	[Ccl2 - chemokine (c-c motif) ligand 2, C3ar1 - complement component 3a receptor 1, Pla2g7 - phospholipase a2, group vii (platelet-activating factor acetylhydrolase, plasma), C5ar1 - complement component 5a receptor 1, Icam1 - intercellular adhesion molecule 1, Ccl12 - chemokine (c-c motif) ligand 12, Il1b - interleukin 1 beta, Il1a - interleukin 1 alpha, Rtn4 - reticulon 4, Swap70 - swa-70 prote…
										GO:1901214	regulation of neuron death	7.18e-05	0.00558	2.09	10217	243	623	31	[Jak2 - janus kinase 2, Fas - fas (tnf receptor superfamily member 6), Btbd10 - btb (poz) domain containing 10, Il1b - interleukin 1 beta, Abcc1 - atp-binding cassette, sub-family c (cftr/mrp), member 1, Dtnbp1 - dystrobrevin binding protein 1, Kras - v-ki-ras2 kirsten rat sarcoma viral oncogene homolog, Mecp2 - methyl cpg binding protein 2, Ccl3 - chemokine (c-c motif) ligand 3, Mt1 - metallothi…
										GO:0051094	positive regulation of developmental process	7.57e-05	0.00584	1.53	10217	848	623	79	[Jak2 - janus kinase 2, Cd53 - cd53 antigen, Jag1 - jagged 1, Lmna - lamin a, Ptgs2 - prostaglandin-endoperoxide synthase 2, Il1b - interleukin 1 beta, Il1a - interleukin 1 alpha, Spag9 - sperm associated antigen 9, Sash1 - sam and sh3 domain containing 1, Suco - sun domain containing ossification factor, Zfp703 - zinc finger protein 703, Kras - v-ki-ras2 kirsten rat sarcoma viral oncogene homolo…
										GO:0010648	negative regulation of cell communication	7.66e-05	0.00588	1.54	10217	808	623	76	[Bcl2a1a - b cell leukemia/lymphoma 2 related protein a1a, Tmbim1 - transmembrane bax inhibitor motif containing 1, Errfi1 - erbb receptor feedback inhibitor 1, Cd44 - cd44 antigen, Bcl2a1d - b cell leukemia/lymphoma 2 related protein a1d, Jag1 - jagged 1, Bcl2a1b - b cell leukemia/lymphoma 2 related protein a1b, Lmna - lamin a, Ptgs2 - prostaglandin-endoperoxide synthase 2, Il1b - interleukin 1 …
										GO:0048660	regulation of smooth muscle cell proliferation	7.77e-05	0.00593	2.66	10217	117	623	19	[Jak2 - janus kinase 2, C3ar1 - complement component 3a receptor 1, Id2 - inhibitor of dna binding 2, Ern1 - endoplasmic reticulum (er) to nucleus signalling 1, Ptgs2 - prostaglandin-endoperoxide synthase 2, Myc - myelocytomatosis oncogene, Hmox1 - heme oxygenase (decycling) 1, Ptafr - platelet-activating factor receptor, Apod - apolipoprotein d, Nampt - nicotinamide phosphoribosyltransferase, Gn…
										GO:0045321	leukocyte activation	8.29e-05	0.00629	1.93	10217	314	623	37	[Jak2 - janus kinase 2, Ahr - aryl-hydrocarbon receptor, Id2 - inhibitor of dna binding 2, Blnk - b cell linker, Bcl2a1d - b cell leukemia/lymphoma 2 related protein a1d, Cd44 - cd44 antigen, Stx11 - syntaxin 11, Tbk1 - tank-binding kinase 1, Ticam1 - toll-like receptor adaptor molecule 1, Icam1 - intercellular adhesion molecule 1, Fgl2 - fibrinogen-like protein 2, Cd180 - cd180 antigen, Adam9 - …
										GO:0023057	negative regulation of signaling	8.31e-05	0.00627	1.54	10217	810	623	76	[Bcl2a1a - b cell leukemia/lymphoma 2 related protein a1a, Tmbim1 - transmembrane bax inhibitor motif containing 1, Errfi1 - erbb receptor feedback inhibitor 1, Cd44 - cd44 antigen, Bcl2a1d - b cell leukemia/lymphoma 2 related protein a1d, Jag1 - jagged 1, Bcl2a1b - b cell leukemia/lymphoma 2 related protein a1b, Lmna - lamin a, Ptgs2 - prostaglandin-endoperoxide synthase 2, Il1b - interleukin 1 …
										GO:0031650	regulation of heat generation	8.51e-05	0.00639	9.11	10217	9	623	5	[Ccr5 - chemokine (c-c motif) receptor 5, Ptgs2 - prostaglandin-endoperoxide synthase 2, Il1b - interleukin 1 beta, Tnf - tumor necrosis factor, Ccl5 - chemokine (c-c motif) ligand 5]
										GO:1903532	positive regulation of secretion by cell	8.55e-05	0.00638	2.02	10217	268	623	33	[Jak2 - janus kinase 2, Stam - signal transducing adaptor molecule (sh3 domain and itam motif) 1, Il1b - interleukin 1 beta, Il1a - interleukin 1 alpha, Cd274 - cd274 antigen, Il17ra - interleukin 17 receptor a, Adam9 - a disintegrin and metallopeptidase domain 9 (meltrin gamma), Sdcbp - syndecan binding protein, Hk1 - hexokinase 1, Gck - glucokinase, Ptafr - platelet-activating factor receptor, …
										GO:0002757	immune response-activating signal transduction	8.81e-05	0.00655	2.5	10217	138	623	21	[C3ar1 - complement component 3a receptor 1, Rps6ka3 - ribosomal protein s6 kinase polypeptide 3, Pde4b - phosphodiesterase 4b, camp specific, Pik3ap1 - phosphoinositide-3-kinase adaptor protein 1, Clec4e - c-type lectin domain family 4, member e, Bcl2a1d - b cell leukemia/lymphoma 2 related protein a1d, C5ar1 - complement component 5a receptor 1, Ptprc - protein tyrosine phosphatase, receptor ty…
										GO:0016050	vesicle organization	9.21e-05	0.0068	2.37	10217	159	623	23	[Arfgap3 - adp-ribosylation factor gtpase activating protein 3, Rab8b - rab8b, member ras oncogene family, Stx11 - syntaxin 11, Vps4b - vacuolar protein sorting 4b (yeast), Pafah1b1 - platelet-activating factor acetylhydrolase, isoform 1b, subunit 1, Klhl12 - kelch-like 12, Cul3 - cullin 3, S100a10 - s100 calcium binding protein a10 (calpactin), Sqstm1 - sequestosome 1, Picalm - phosphatidylinosi…
										GO:0071346	cellular response to interferon-gamma	9.39e-05	0.0069	3.19	10217	72	623	14	[Ccl2 - chemokine (c-c motif) ligand 2, Vim - vimentin, Stx11 - syntaxin 11, Ccl11 - chemokine (c-c motif) ligand 11, Ccl12 - chemokine (c-c motif) ligand 12, Rab12 - rab12, member ras oncogene family, Ccl9 - chemokine (c-c motif) ligand 9, Ccl3 - chemokine (c-c motif) ligand 3, Syncrip - synaptotagmin binding, cytoplasmic rna interacting protein, Tlr2 - toll-like receptor 2, Kif5b - kinesin fami…
										GO:0045766	positive regulation of angiogenesis	0.000108	0.00787	2.68	10217	110	623	18	[C3ar1 - complement component 3a receptor 1, Ccl11 - chemokine (c-c motif) ligand 11, C5ar1 - complement component 5a receptor 1, Itga5 - integrin alpha 5 (fibronectin receptor alpha), Ptgs2 - prostaglandin-endoperoxide synthase 2, Il1b - interleukin 1 beta, Il1a - interleukin 1 alpha, Sash1 - sam and sh3 domain containing 1, Rtn4 - reticulon 4, Hyal1 - hyaluronoglucosaminidase 1, Hmox1 - heme ox…
										GO:1903825	organic acid transmembrane transport	0.000113	0.00819	3.76	10217	48	623	11	[Slc3a2 - solute carrier family 3 (activators of dibasic and neutral amino acid transport), member 2, Slc7a11 - solute carrier family 7 (cationic amino acid transporter, y+ system), member 11, Cln8 - ceroid-lipofuscinosis, neuronal 8, Slc38a7 - solute carrier family 38, member 7, Abcc1 - atp-binding cassette, sub-family c (cftr/mrp), member 1, Slc38a1 - solute carrier family 38, member 1, Slc16a1…
										GO:1905039	carboxylic acid transmembrane transport	0.000113	0.00815	3.76	10217	48	623	11	[Slc3a2 - solute carrier family 3 (activators of dibasic and neutral amino acid transport), member 2, Slc7a11 - solute carrier family 7 (cationic amino acid transporter, y+ system), member 11, Cln8 - ceroid-lipofuscinosis, neuronal 8, Slc38a7 - solute carrier family 38, member 7, Abcc1 - atp-binding cassette, sub-family c (cftr/mrp), member 1, Slc38a1 - solute carrier family 38, member 1, Slc16a1…
										GO:0002548	monocyte chemotaxis	0.000117	0.00839	5.74	10217	20	623	7	[Ccl2 - chemokine (c-c motif) ligand 2, Ccl9 - chemokine (c-c motif) ligand 9, Ccl11 - chemokine (c-c motif) ligand 11, Ccl12 - chemokine (c-c motif) ligand 12, Ccl3 - chemokine (c-c motif) ligand 3, Ccl7 - chemokine (c-c motif) ligand 7, Ccl5 - chemokine (c-c motif) ligand 5]
										GO:0051222	positive regulation of protein transport	0.000117	0.00839	1.96	10217	284	623	34	[Jak2 - janus kinase 2, Ptgs2 - prostaglandin-endoperoxide synthase 2, Hcls1 - hematopoietic cell specific lyn substrate 1, Il1b - interleukin 1 beta, Il1a - interleukin 1 alpha, Cd274 - cd274 antigen, Il17ra - interleukin 17 receptor a, Adam9 - a disintegrin and metallopeptidase domain 9 (meltrin gamma), Hk1 - hexokinase 1, Gck - glucokinase, Ran - ran, member ras oncogene family, Mmp13 - matrix…
										GO:0009893	positive regulation of metabolic process	0.00012	0.0085	1.28	10217	2243	623	175	[Fas - fas (tnf receptor superfamily member 6), Ptgs2 - prostaglandin-endoperoxide synthase 2, Areg - amphiregulin, Spag9 - sperm associated antigen 9, Arf4 - adp-ribosylation factor 4, Fam129b - family with sequence similarity 129, member b, Nfat5 - nuclear factor of activated t cells 5, Vcp - valosin containing protein, Tollip - toll interacting protein, Nus1 - nuclear undecaprenyl pyrophosphat…
										GO:0002683	negative regulation of immune system process	0.000122	0.00862	1.92	10217	308	623	36	[Id2 - inhibitor of dna binding 2, Pik3ap1 - phosphoinositide-3-kinase adaptor protein 1, Fas - fas (tnf receptor superfamily member 6), Cd44 - cd44 antigen, March7 - membrane-associated ring finger (c3hc4) 7, Riok3 - rio kinase 3, Cd274 - cd274 antigen, Fgl2 - fibrinogen-like protein 2, Cd86 - cd86 antigen, Apod - apolipoprotein d, Slamf8 - slam family member 8, Irf4 - interferon regulatory fact…
										GO:0032880	regulation of protein localization	0.000127	0.00893	1.58	10217	687	623	66	[Jak2 - janus kinase 2, Tmbim1 - transmembrane bax inhibitor motif containing 1, Lmna - lamin a, Ptgs2 - prostaglandin-endoperoxide synthase 2, Derl2 - der1-like domain family, member 2, Il1b - interleukin 1 beta, Il1a - interleukin 1 alpha, Sqstm1 - sequestosome 1, Il17ra - interleukin 17 receptor a, Rock2 - rho-associated coiled-coil containing protein kinase 2, Hk1 - hexokinase 1, Ran - ran, m…
										GO:0044093	positive regulation of molecular function	0.000133	0.00931	1.47	10217	972	623	87	[Jak2 - janus kinase 2, Ern1 - endoplasmic reticulum (er) to nucleus signalling 1, Fas - fas (tnf receptor superfamily member 6), Cd44 - cd44 antigen, Gpr65 - g-protein coupled receptor 65, Il1b - interleukin 1 beta, Fosl1 - fos-like antigen 1, Spag9 - sperm associated antigen 9, Fam129b - family with sequence similarity 129, member b, Sash1 - sam and sh3 domain containing 1, Arf4 - adp-ribosylat…
										GO:0070555	response to interleukin-1	0.000133	0.00928	3.45	10217	57	623	12	[Ccl2 - chemokine (c-c motif) ligand 2, Ccl9 - chemokine (c-c motif) ligand 9, Nfkb1 - nuclear factor of kappa light polypeptide gene enhancer in b cells 1, p105, Irak2 - interleukin-1 receptor-associated kinase 2, Ccl11 - chemokine (c-c motif) ligand 11, Ccl12 - chemokine (c-c motif) ligand 12, Ccl3 - chemokine (c-c motif) ligand 3, Il1b - interleukin 1 beta, Ccl7 - chemokine (c-c motif) ligand …
										GO:0008284	positive regulation of cell proliferation	0.000135	0.00938	1.66	10217	545	623	55	[Jak2 - janus kinase 2, Ern1 - endoplasmic reticulum (er) to nucleus signalling 1, Areg - amphiregulin, Ptgs2 - prostaglandin-endoperoxide synthase 2, Derl2 - der1-like domain family, member 2, Il1b - interleukin 1 beta, Cd86 - cd86 antigen, Ptafr - platelet-activating factor receptor, Zfp703 - zinc finger protein 703, Nampt - nicotinamide phosphoribosyltransferase, Stx3 - syntaxin 3, Kras - v-ki…
										GO:0038034	signal transduction in absence of ligand	0.000144	0.00992	4.86	10217	27	623	8	[Bcl2a1a - b cell leukemia/lymphoma 2 related protein a1a, Fas - fas (tnf receptor superfamily member 6), Itgav - integrin alpha v, Bcl2a1d - b cell leukemia/lymphoma 2 related protein a1d, Bcl2a1b - b cell leukemia/lymphoma 2 related protein a1b, Il1b - interleukin 1 beta, Il1a - interleukin 1 alpha, Mcl1 - myeloid cell leukemia sequence 1]
										GO:0097192	extrinsic apoptotic signaling pathway in absence of ligand	0.000144	0.00987	4.86	10217	27	623	8	[Bcl2a1a - b cell leukemia/lymphoma 2 related protein a1a, Fas - fas (tnf receptor superfamily member 6), Itgav - integrin alpha v, Bcl2a1d - b cell leukemia/lymphoma 2 related protein a1d, Bcl2a1b - b cell leukemia/lymphoma 2 related protein a1b, Il1b - interleukin 1 beta, Il1a - interleukin 1 alpha, Mcl1 - myeloid cell leukemia sequence 1]
										GO:0045429	positive regulation of nitric oxide biosynthetic process	0.000145	0.00992	4.34	10217	34	623	9	[Jak2 - janus kinase 2, Icam1 - intercellular adhesion molecule 1, Ticam1 - toll-like receptor adaptor molecule 1, Ptgs2 - prostaglandin-endoperoxide synthase 2, Il1b - interleukin 1 beta, Tlr2 - toll-like receptor 2, Tnf - tumor necrosis factor, Sod2 - superoxide dismutase 2, mitochondrial, Il6 - interleukin 6]
										GO:0050790	regulation of catalytic activity	0.000147	0.00999	1.42	10217	1170	623	101	[Errfi1 - erbb receptor feedback inhibitor 1, Fas - fas (tnf receptor superfamily member 6), Ptgs2 - prostaglandin-endoperoxide synthase 2, Arf4 - adp-ribosylation factor 4, Spag9 - sperm associated antigen 9, Vcp - valosin containing protein, Nus1 - nuclear undecaprenyl pyrophosphate synthase 1 homolog (s. cerevisiae), Rock2 - rho-associated coiled-coil containing protein kinase 2, Ptafr - plate…
										GO:0070372	regulation of ERK1 and ERK2 cascade	0.000153	0.0103	2.25	10217	175	623	24	[Ccl2 - chemokine (c-c motif) ligand 2, Spred1 - sprouty protein with evh-1 domain 1, related sequence, Errfi1 - erbb receptor feedback inhibitor 1, Ccl11 - chemokine (c-c motif) ligand 11, Cd44 - cd44 antigen, C5ar1 - complement component 5a receptor 1, Ptprc - protein tyrosine phosphatase, receptor type, c, Icam1 - intercellular adhesion molecule 1, Ccl12 - chemokine (c-c motif) ligand 12, Eif3…
										GO:0010574	regulation of vascular endothelial growth factor production	0.000166	0.0112	5.47	10217	21	623	7	[Ccl2 - chemokine (c-c motif) ligand 2, C3ar1 - complement component 3a receptor 1, C5ar1 - complement component 5a receptor 1, Ptgs2 - prostaglandin-endoperoxide synthase 2, Il1b - interleukin 1 beta, Il1a - interleukin 1 alpha, Il6 - interleukin 6]
										GO:0034123	positive regulation of toll-like receptor signaling pathway	0.000166	0.0111	5.47	10217	21	623	7	[Pik3ap1 - phosphoinositide-3-kinase adaptor protein 1, Peli1 - pellino 1, Wdfy1 - wd repeat and fyve domain containing 1, Tlr2 - toll-like receptor 2, Rsad2 - radical s-adenosyl methionine domain containing 2, Rtn4 - reticulon 4, Tlr9 - toll-like receptor 9]
										GO:0097191	extrinsic apoptotic signaling pathway	0.00017	0.0113	3.18	10217	67	623	13	[Jak2 - janus kinase 2, Bcl2a1a - b cell leukemia/lymphoma 2 related protein a1a, Fas - fas (tnf receptor superfamily member 6), Itgav - integrin alpha v, Bcl2a1d - b cell leukemia/lymphoma 2 related protein a1d, Tnfrsf1b - tumor necrosis factor receptor superfamily, member 1b, Bcl2a1b - b cell leukemia/lymphoma 2 related protein a1b, Il1b - interleukin 1 beta, Il1a - interleukin 1 alpha, Mcl1 - …
										GO:0070663	regulation of leukocyte proliferation	0.000172	0.0114	2.33	10217	155	623	22	[Il6st - interleukin 6 signal transducer, Ahr - aryl-hydrocarbon receptor, March7 - membrane-associated ring finger (c3hc4) 7, Cd44 - cd44 antigen, Tnfrsf1b - tumor necrosis factor receptor superfamily, member 1b, Ptprc - protein tyrosine phosphatase, receptor type, c, Ticam1 - toll-like receptor adaptor molecule 1, Prdm1 - pr domain containing 1, with znf domain, Ccl12 - chemokine (c-c motif) li…
										GO:1904407	positive regulation of nitric oxide metabolic process	0.000185	0.0122	4.22	10217	35	623	9	[Jak2 - janus kinase 2, Ticam1 - toll-like receptor adaptor molecule 1, Icam1 - intercellular adhesion molecule 1, Ptgs2 - prostaglandin-endoperoxide synthase 2, Il1b - interleukin 1 beta, Tlr2 - toll-like receptor 2, Tnf - tumor necrosis factor, Sod2 - superoxide dismutase 2, mitochondrial, Il6 - interleukin 6]
										GO:0050707	regulation of cytokine secretion	0.000187	0.0123	2.43	10217	135	623	20	[Ccr5 - chemokine (c-c motif) receptor 5, Tnfrsf1b - tumor necrosis factor receptor superfamily, member 1b, Clec4e - c-type lectin domain family 4, member e, Clec4n - c-type lectin domain family 4, member n, Il1b - interleukin 1 beta, Il1a - interleukin 1 alpha, Cd200r1 - cd200 receptor 1, Cd274 - cd274 antigen, Il17ra - interleukin 17 receptor a, Tlr9 - toll-like receptor 9, Hk1 - hexokinase 1, …
										GO:1901215	negative regulation of neuron death	0.00019	0.0124	2.31	10217	156	623	22	[Jak2 - janus kinase 2, Tnfrsf1b - tumor necrosis factor receptor superfamily, member 1b, C5ar1 - complement component 5a receptor 1, Btbd10 - btb (poz) domain containing 10, Ccl12 - chemokine (c-c motif) ligand 12, Cd200r1 - cd200 receptor 1, Cacna1a - calcium channel, voltage-dependent, p/q type, alpha 1a subunit, Hmox1 - heme oxygenase (decycling) 1, Slc7a11 - solute carrier family 7 (cationic…
										GO:0030155	regulation of cell adhesion	0.000195	0.0127	1.72	10217	438	623	46	[Jak2 - janus kinase 2, Cd44 - cd44 antigen, March7 - membrane-associated ring finger (c3hc4) 7, Jag1 - jagged 1, Itga5 - integrin alpha 5 (fibronectin receptor alpha), Icam1 - intercellular adhesion molecule 1, Il1b - interleukin 1 beta, Cd274 - cd274 antigen, Nfat5 - nuclear factor of activated t cells 5, Fgl2 - fibrinogen-like protein 2, Adam9 - a disintegrin and metallopeptidase domain 9 (mel…
										GO:0050865	regulation of cell activation	0.000196	0.0127	1.79	10217	376	623	41	[Jak2 - janus kinase 2, Id2 - inhibitor of dna binding 2, Ahr - aryl-hydrocarbon receptor, Fas - fas (tnf receptor superfamily member 6), Cd44 - cd44 antigen, March7 - membrane-associated ring finger (c3hc4) 7, Ticam1 - toll-like receptor adaptor molecule 1, Il1b - interleukin 1 beta, Cd274 - cd274 antigen, Fgl2 - fibrinogen-like protein 2, Vcam1 - vascular cell adhesion molecule 1, Cd300lb - cd3…
										GO:2000377	regulation of reactive oxygen species metabolic process	0.00022	0.0141	2.34	10217	147	623	21	[Jak2 - janus kinase 2, Cxcl1 - chemokine (c-x-c motif) ligand 1, Ticam1 - toll-like receptor adaptor molecule 1, Icam1 - intercellular adhesion molecule 1, Ptgs2 - prostaglandin-endoperoxide synthase 2, Il1b - interleukin 1 beta, Eif6 - eukaryotic translation initiation factor 6, Arf4 - adp-ribosylation factor 4, Rock2 - rho-associated coiled-coil containing protein kinase 2, Plau - plasminogen …
										GO:0001660	fever generation	0.000226	0.0145	16.4	10217	3	623	3	[Il1rn - interleukin 1 receptor antagonist, Il1b - interleukin 1 beta, Il1a - interleukin 1 alpha]
										GO:0051047	positive regulation of secretion	0.000227	0.0144	1.92	10217	282	623	33	[Jak2 - janus kinase 2, Stam - signal transducing adaptor molecule (sh3 domain and itam motif) 1, Il1b - interleukin 1 beta, Il1a - interleukin 1 alpha, Cd274 - cd274 antigen, Il17ra - interleukin 17 receptor a, Adam9 - a disintegrin and metallopeptidase domain 9 (meltrin gamma), Sdcbp - syndecan binding protein, Hk1 - hexokinase 1, Gck - glucokinase, Ptafr - platelet-activating factor receptor, …
										GO:0031325	positive regulation of cellular metabolic process	0.000232	0.0147	1.28	10217	2090	623	163	[Fas - fas (tnf receptor superfamily member 6), Areg - amphiregulin, Ptgs2 - prostaglandin-endoperoxide synthase 2, Spag9 - sperm associated antigen 9, Arf4 - adp-ribosylation factor 4, Fam129b - family with sequence similarity 129, member b, Nfat5 - nuclear factor of activated t cells 5, Tollip - toll interacting protein, Vcp - valosin containing protein, Mapkapk2 - map kinase-activated protein …
										GO:0032731	positive regulation of interleukin-1 beta production	0.000234	0.0148	4.1	10217	36	623	9	[Ifi205 - interferon activated gene 205, Hk1 - hexokinase 1, Jak2 - janus kinase 2, Ccr5 - chemokine (c-c motif) receptor 5, Ifi204 - interferon activated gene 204, Nlrp3 - nlr family, pyrin domain containing 3, Mndal - myeloid nuclear differentiation antigen like, Ccl3 - chemokine (c-c motif) ligand 3, Tlr2 - toll-like receptor 2]
										GO:1901342	regulation of vasculature development	0.000234	0.0147	2.11	10217	202	623	26	[Itga5 - integrin alpha 5 (fibronectin receptor alpha), Ptgs2 - prostaglandin-endoperoxide synthase 2, Il1b - interleukin 1 beta, Il1a - interleukin 1 alpha, Sash1 - sam and sh3 domain containing 1, Rock2 - rho-associated coiled-coil containing protein kinase 2, Hyal1 - hyaluronoglucosaminidase 1, Mecp2 - methyl cpg binding protein 2, Hk2 - hexokinase 2, Sod2 - superoxide dismutase 2, mitochondri…
										GO:0010575	positive regulation of vascular endothelial growth factor production	0.000237	0.0148	6.15	10217	16	623	6	[C3ar1 - complement component 3a receptor 1, C5ar1 - complement component 5a receptor 1, Ptgs2 - prostaglandin-endoperoxide synthase 2, Il1b - interleukin 1 beta, Il1a - interleukin 1 alpha, Il6 - interleukin 6]
										GO:0032770	positive regulation of monooxygenase activity	0.000237	0.0148	6.15	10217	16	623	6	[Por - p450 (cytochrome) oxidoreductase, Kras - v-ki-ras2 kirsten rat sarcoma viral oncogene homolog, Il1b - interleukin 1 beta, Gch1 - gtp cyclohydrolase 1, Tnf - tumor necrosis factor, Nus1 - nuclear undecaprenyl pyrophosphate synthase 1 homolog (s. cerevisiae)]
										GO:0051043	regulation of membrane protein ectodomain proteolysis	0.000237	0.0147	6.15	10217	16	623	6	[Tnfrsf1b - tumor necrosis factor receptor superfamily, member 1b, Il1b - interleukin 1 beta, Snx9 - sorting nexin 9, Tnf - tumor necrosis factor, Adam9 - a disintegrin and metallopeptidase domain 9 (meltrin gamma), Il10 - interleukin 10]
										GO:0045428	regulation of nitric oxide biosynthetic process	0.000241	0.0149	3.47	10217	52	623	11	[Jak2 - janus kinase 2, Ticam1 - toll-like receptor adaptor molecule 1, Icam1 - intercellular adhesion molecule 1, Ptgs2 - prostaglandin-endoperoxide synthase 2, Il1b - interleukin 1 beta, Tlr2 - toll-like receptor 2, Tnf - tumor necrosis factor, Sod2 - superoxide dismutase 2, mitochondrial, Rock2 - rho-associated coiled-coil containing protein kinase 2, Il6 - interleukin 6, Il10 - interleukin 10]
										GO:0046903	secretion	0.000261	0.016	1.98	10217	249	623	30	[Exoc5 - exocyst complex component 5, Stx11 - syntaxin 11, Fam129b - family with sequence similarity 129, member b, Furin - furin (paired basic amino acid cleaving enzyme), Rab10 - rab10, member ras oncogene family, Arfgef2 - adp-ribosylation factor guanine nucleotide-exchange factor 2 (brefeldin a-inhibited), Mecp2 - methyl cpg binding protein 2, Stx3 - syntaxin 3, Snx10 - sorting nexin 10, Rab1…
										GO:0002685	regulation of leukocyte migration	0.000263	0.0161	2.43	10217	128	623	19	[Ccl2 - chemokine (c-c motif) ligand 2, C3ar1 - complement component 3a receptor 1, Pla2g7 - phospholipase a2, group vii (platelet-activating factor acetylhydrolase, plasma), C5ar1 - complement component 5a receptor 1, Icam1 - intercellular adhesion molecule 1, Ccl12 - chemokine (c-c motif) ligand 12, Il1b - interleukin 1 beta, Il1a - interleukin 1 alpha, Cd200r1 - cd200 receptor 1, Rtn4 - reticu…
										GO:0051092	positive regulation of NF-kappaB transcription factor activity	0.000264	0.016	2.68	10217	98	623	16	[Ticam1 - toll-like receptor adaptor molecule 1, Icam1 - intercellular adhesion molecule 1, Lrrfip1 - leucine rich repeat (in flii) interacting protein 1, Il1b - interleukin 1 beta, Tlr9 - toll-like receptor 9, Mtdh - metadherin, Irak2 - interleukin-1 receptor-associated kinase 2, Psma6 - proteasome (prosome, macropain) subunit, alpha type 6, Kras - v-ki-ras2 kirsten rat sarcoma viral oncogene ho…
										GO:0009408	response to heat	0.000268	0.0163	3.05	10217	70	623	13	[Ccl2 - chemokine (c-c motif) ligand 2, Pde4b - phosphodiesterase 4b, camp specific, Hspa5 - heat shock protein 5, Eif2s1 - eukaryotic translation initiation factor 2, subunit 1 alpha, Hspa9 - heat shock protein 9, Il1a - interleukin 1 alpha, Scara5 - scavenger receptor class a, member 5 (putative), Vcp - valosin containing protein, Hmox1 - heme oxygenase (decycling) 1, Ywhae - tyrosine 3-monooxy…
										GO:2001233	regulation of apoptotic signaling pathway	0.000278	0.0168	1.86	10217	309	623	35	[Jak2 - janus kinase 2, Bcl2a1a - b cell leukemia/lymphoma 2 related protein a1a, Tmbim1 - transmembrane bax inhibitor motif containing 1, Pttg1ip - pituitary tumor-transforming 1 interacting protein, Fas - fas (tnf receptor superfamily member 6), Bcl2a1d - b cell leukemia/lymphoma 2 related protein a1d, Cd44 - cd44 antigen, March7 - membrane-associated ring finger (c3hc4) 7, Bcl2a1b - b cell leu…
										GO:0045086	positive regulation of interleukin-2 biosynthetic process	0.000282	0.0169	7.45	10217	11	623	5	[Ptprc - protein tyrosine phosphatase, receptor type, c, Il1b - interleukin 1 beta, Il1a - interleukin 1 alpha, Stat5a - signal transducer and activator of transcription 5a, Irf4 - interferon regulatory factor 4]
										GO:0051044	positive regulation of membrane protein ectodomain proteolysis	0.000282	0.0168	7.45	10217	11	623	5	[Tnfrsf1b - tumor necrosis factor receptor superfamily, member 1b, Il1b - interleukin 1 beta, Snx9 - sorting nexin 9, Tnf - tumor necrosis factor, Adam9 - a disintegrin and metallopeptidase domain 9 (meltrin gamma)]
										GO:0032944	regulation of mononuclear cell proliferation	0.000292	0.0174	2.3	10217	150	623	21	[Il6st - interleukin 6 signal transducer, Ahr - aryl-hydrocarbon receptor, March7 - membrane-associated ring finger (c3hc4) 7, Cd44 - cd44 antigen, Tnfrsf1b - tumor necrosis factor receptor superfamily, member 1b, Ptprc - protein tyrosine phosphatase, receptor type, c, Ticam1 - toll-like receptor adaptor molecule 1, Prdm1 - pr domain containing 1, with znf domain, Il1b - interleukin 1 beta, Cd274…
										GO:0071702	organic substance transport	0.000295	0.0175	1.39	10217	1192	623	101	[Slc2a1 - solute carrier family 2 (facilitated glucose transporter), member 1, Exoc5 - exocyst complex component 5, Arf2 - adp-ribosylation factor 2, Arf4 - adp-ribosylation factor 4, Vcp - valosin containing protein, Sarnp - sap domain containing ribonucleoprotein, Ugcg - udp-glucose ceramide glucosyltransferase, Apod - apolipoprotein d, Stx3 - syntaxin 3, Snx10 - sorting nexin 10, Rab11fip1 - r…
										GO:0007204	positive regulation of cytosolic calcium ion concentration	0.000298	0.0176	2.48	10217	119	623	18	[Jak2 - janus kinase 2, C3ar1 - complement component 3a receptor 1, Ccr5 - chemokine (c-c motif) receptor 5, Cxcl3 - chemokine (c-x-c motif) ligand 3, Itgav - integrin alpha v, Cxcl1 - chemokine (c-x-c motif) ligand 1, C5ar1 - complement component 5a receptor 1, Ptprc - protein tyrosine phosphatase, receptor type, c, Gpr65 - g-protein coupled receptor 65, Il1b - interleukin 1 beta, Cacna1a - calc…
										GO:0071407	cellular response to organic cyclic compound	0.000301	0.0177	2.11	10217	194	623	25	[Jak2 - janus kinase 2, Ahr - aryl-hydrocarbon receptor, Riok3 - rio kinase 3, Il1b - interleukin 1 beta, Rock2 - rho-associated coiled-coil containing protein kinase 2, Zfp703 - zinc finger protein 703, Mecp2 - methyl cpg binding protein 2, Ccl5 - chemokine (c-c motif) ligand 5, Pde4b - phosphodiesterase 4b, camp specific, Ccl12 - chemokine (c-c motif) ligand 12, Rap1b - ras related protein 1b, …
										GO:0007186	G protein-coupled receptor signaling pathway	0.000301	0.0176	2.11	10217	194	623	25	[Jak2 - janus kinase 2, Areg - amphiregulin, Gpr65 - g-protein coupled receptor 65, Ccl9 - chemokine (c-c motif) ligand 9, Ptafr - platelet-activating factor receptor, Dgkh - diacylglycerol kinase, eta, Ccl3 - chemokine (c-c motif) ligand 3, Ccl7 - chemokine (c-c motif) ligand 7, Ccl5 - chemokine (c-c motif) ligand 5, Ccl2 - chemokine (c-c motif) ligand 2, Ccr5 - chemokine (c-c motif) receptor 5,…
										GO:0043506	regulation of JUN kinase activity	0.000308	0.0179	3.17	10217	62	623	12	[Ern1 - endoplasmic reticulum (er) to nucleus signalling 1, Ptpn1 - protein tyrosine phosphatase, non-receptor type 1, Il1rn - interleukin 1 receptor antagonist, Mdfic - myod family inhibitor domain containing, Dtnbp1 - dystrobrevin binding protein 1, Il1b - interleukin 1 beta, Tnf - tumor necrosis factor, Sash1 - sam and sh3 domain containing 1, Spag9 - sperm associated antigen 9, Magi3 - membra…
										GO:1903530	regulation of secretion by cell	0.00031	0.018	1.69	10217	447	623	46	[Jak2 - janus kinase 2, Stam - signal transducing adaptor molecule (sh3 domain and itam motif) 1, Il1b - interleukin 1 beta, Il1a - interleukin 1 alpha, Cd274 - cd274 antigen, Il17ra - interleukin 17 receptor a, Rab10 - rab10, member ras oncogene family, Adam9 - a disintegrin and metallopeptidase domain 9 (meltrin gamma), Sdcbp - syndecan binding protein, Hk1 - hexokinase 1, Gck - glucokinase, Pt…
										GO:0071674	mononuclear cell migration	0.000314	0.0182	4.99	10217	23	623	7	[Ccl2 - chemokine (c-c motif) ligand 2, Ccl9 - chemokine (c-c motif) ligand 9, Ccl11 - chemokine (c-c motif) ligand 11, Ccl12 - chemokine (c-c motif) ligand 12, Ccl3 - chemokine (c-c motif) ligand 3, Ccl7 - chemokine (c-c motif) ligand 7, Ccl5 - chemokine (c-c motif) ligand 5]
										GO:0051707	response to other organism	0.000319	0.0184	1.78	10217	360	623	39	[Cxcl3 - chemokine (c-x-c motif) ligand 3, Oasl1 - 2'-5' oligoadenylate synthetase-like 1, Tbk1 - tank-binding kinase 1, Riok3 - rio kinase 3, Ticam1 - toll-like receptor adaptor molecule 1, Il17ra - interleukin 17 receptor a, Gas2l3 - growth arrest-specific 2 like 3, Hyal1 - hyaluronoglucosaminidase 1, Cxcl2 - chemokine (c-x-c motif) ligand 2, Cd86 - cd86 antigen, Ifi204 - interferon activated g…
										GO:1905521	regulation of macrophage migration	0.000322	0.0185	4.37	10217	30	623	8	[Ccl2 - chemokine (c-c motif) ligand 2, C3ar1 - complement component 3a receptor 1, C5ar1 - complement component 5a receptor 1, Slamf8 - slam family member 8, Cd200r1 - cd200 receptor 1, Rtn4 - reticulon 4, Ccl5 - chemokine (c-c motif) ligand 5, Csf1 - colony stimulating factor 1 (macrophage)]
										GO:0043507	positive regulation of JUN kinase activity	0.000342	0.0195	3.34	10217	54	623	11	[Ern1 - endoplasmic reticulum (er) to nucleus signalling 1, Il1rn - interleukin 1 receptor antagonist, Ptpn1 - protein tyrosine phosphatase, non-receptor type 1, Mdfic - myod family inhibitor domain containing, Il1b - interleukin 1 beta, Tnf - tumor necrosis factor, Sash1 - sam and sh3 domain containing 1, Spag9 - sperm associated antigen 9, Magi3 - membrane associated guanylate kinase, ww and pd…
										GO:0032940	secretion by cell	0.000346	0.0196	2.06	10217	207	623	26	[Exoc5 - exocyst complex component 5, Stx11 - syntaxin 11, Fam129b - family with sequence similarity 129, member b, Furin - furin (paired basic amino acid cleaving enzyme), Rab10 - rab10, member ras oncogene family, Arfgef2 - adp-ribosylation factor guanine nucleotide-exchange factor 2 (brefeldin a-inhibited), Stx3 - syntaxin 3, Mecp2 - methyl cpg binding protein 2, Rab11fip1 - rab11 family inter…
										GO:0045595	regulation of cell differentiation	0.000346	0.0196	1.41	10217	1084	623	93	[Jak2 - janus kinase 2, Ahr - aryl-hydrocarbon receptor, Cd53 - cd53 antigen, Fas - fas (tnf receptor superfamily member 6), Errfi1 - erbb receptor feedback inhibitor 1, Cd44 - cd44 antigen, Jag1 - jagged 1, Lmna - lamin a, Ptgs2 - prostaglandin-endoperoxide synthase 2, Areg - amphiregulin, Il1b - interleukin 1 beta, Il1a - interleukin 1 alpha, Spag9 - sperm associated antigen 9, Suco - sun domai…
										GO:0046427	positive regulation of JAK-STAT cascade	0.000363	0.0204	3.88	10217	38	623	9	[Il6st - interleukin 6 signal transducer, Jak2 - janus kinase 2, Hcls1 - hematopoietic cell specific lyn substrate 1, Crlf3 - cytokine receptor-like factor 3, Tnf - tumor necrosis factor, Ccl5 - chemokine (c-c motif) ligand 5, Il6 - interleukin 6, Parp14 - poly (adp-ribose) polymerase family, member 14, Il10 - interleukin 10]
										GO:1904951	positive regulation of establishment of protein localization	0.000379	0.0213	1.85	10217	302	623	34	[Jak2 - janus kinase 2, Ptgs2 - prostaglandin-endoperoxide synthase 2, Hcls1 - hematopoietic cell specific lyn substrate 1, Il1b - interleukin 1 beta, Il1a - interleukin 1 alpha, Cd274 - cd274 antigen, Il17ra - interleukin 17 receptor a, Adam9 - a disintegrin and metallopeptidase domain 9 (meltrin gamma), Hk1 - hexokinase 1, Gck - glucokinase, Ran - ran, member ras oncogene family, Mmp13 - matrix…
										GO:0002793	positive regulation of peptide secretion	0.000382	0.0213	2.08	10217	197	623	25	[Jak2 - janus kinase 2, Il1b - interleukin 1 beta, Il1a - interleukin 1 alpha, Cd274 - cd274 antigen, Il17ra - interleukin 17 receptor a, Adam9 - a disintegrin and metallopeptidase domain 9 (meltrin gamma), Hk1 - hexokinase 1, Gck - glucokinase, Mmp13 - matrix metallopeptidase 13, Ccl3 - chemokine (c-c motif) ligand 3, Kif5b - kinesin family member 5b, Il10 - interleukin 10, Ccr5 - chemokine (c-c…
										GO:0048661	positive regulation of smooth muscle cell proliferation	0.000393	0.0219	2.8	10217	82	623	14	[Jak2 - janus kinase 2, Ern1 - endoplasmic reticulum (er) to nucleus signalling 1, Id2 - inhibitor of dna binding 2, C3ar1 - complement component 3a receptor 1, Ptgs2 - prostaglandin-endoperoxide synthase 2, Myc - myelocytomatosis oncogene, Hmox1 - heme oxygenase (decycling) 1, Ptafr - platelet-activating factor receptor, Nampt - nicotinamide phosphoribosyltransferase, Gnai3 - guanine nucleotide …
										GO:0055074	calcium ion homeostasis	0.000402	0.0223	2.04	10217	209	623	26	[Jak2 - janus kinase 2, Cxcl3 - chemokine (c-x-c motif) ligand 3, Gpr65 - g-protein coupled receptor 65, Il1b - interleukin 1 beta, Cxcl2 - chemokine (c-x-c motif) ligand 2, Gck - glucokinase, Snx10 - sorting nexin 10, Ccl3 - chemokine (c-c motif) ligand 3, Marcksl1 - marcks-like 1, Anxa7 - annexin a7, Ccl5 - chemokine (c-c motif) ligand 5, Atp13a3 - atpase type 13a3, Il6st - interleukin 6 signal…
										GO:0043085	positive regulation of catalytic activity	0.000404	0.0223	1.51	10217	729	623	67	[Jak2 - janus kinase 2, Ern1 - endoplasmic reticulum (er) to nucleus signalling 1, Fas - fas (tnf receptor superfamily member 6), Cd44 - cd44 antigen, Gpr65 - g-protein coupled receptor 65, Il1b - interleukin 1 beta, Spag9 - sperm associated antigen 9, Sash1 - sam and sh3 domain containing 1, Arf4 - adp-ribosylation factor 4, Vcp - valosin containing protein, Nus1 - nuclear undecaprenyl pyrophosp…
										GO:0043406	positive regulation of MAP kinase activity	0.000409	0.0225	2.29	10217	143	623	20	[Jak2 - janus kinase 2, Ern1 - endoplasmic reticulum (er) to nucleus signalling 1, Pik3r5 - phosphoinositide-3-kinase, regulatory subunit 5, p101, Mdfic - myod family inhibitor domain containing, Ptprc - protein tyrosine phosphatase, receptor type, c, Il1b - interleukin 1 beta, Pdgfa - platelet derived growth factor, alpha, Sash1 - sam and sh3 domain containing 1, Spag9 - sperm associated antigen…
										GO:0046425	regulation of JAK-STAT cascade	0.000418	0.0229	3.07	10217	64	623	12	[Il6st - interleukin 6 signal transducer, Jak2 - janus kinase 2, Suz12 - suppressor of zeste 12 homolog (drosophila), Ptprc - protein tyrosine phosphatase, receptor type, c, Ggnbp2 - gametogenetin binding protein 2, Hcls1 - hematopoietic cell specific lyn substrate 1, Crlf3 - cytokine receptor-like factor 3, Tnf - tumor necrosis factor, Ccl5 - chemokine (c-c motif) ligand 5, Il6 - interleukin 6, …
										GO:0002720	positive regulation of cytokine production involved in immune response	0.000446	0.0243	3.78	10217	39	623	9	[Ddx21 - dead (asp-glu-ala-asp) box polypeptide 21, Hk1 - hexokinase 1, Ticam1 - toll-like receptor adaptor molecule 1, Nlrp3 - nlr family, pyrin domain containing 3, Il1b - interleukin 1 beta, Tlr2 - toll-like receptor 2, Rsad2 - radical s-adenosyl methionine domain containing 2, Rtn4 - reticulon 4, Il6 - interleukin 6]
										GO:0034612	response to tumor necrosis factor	0.000447	0.0242	2.77	10217	83	623	14	[Jak2 - janus kinase 2, Ccl2 - chemokine (c-c motif) ligand 2, Ccl11 - chemokine (c-c motif) ligand 11, Ccl12 - chemokine (c-c motif) ligand 12, Adam9 - a disintegrin and metallopeptidase domain 9 (meltrin gamma), Ccl9 - chemokine (c-c motif) ligand 9, Nfkb1 - nuclear factor of kappa light polypeptide gene enhancer in b cells 1, p105, Ccl3 - chemokine (c-c motif) ligand 3, Gch1 - gtp cyclohydrola…
										GO:0045785	positive regulation of cell adhesion	0.000455	0.0246	1.89	10217	269	623	31	[Jak2 - janus kinase 2, Cd44 - cd44 antigen, Itga5 - integrin alpha 5 (fibronectin receptor alpha), Icam1 - intercellular adhesion molecule 1, Il1b - interleukin 1 beta, Nfat5 - nuclear factor of activated t cells 5, Cd274 - cd274 antigen, Adam9 - a disintegrin and metallopeptidase domain 9 (meltrin gamma), Hyal1 - hyaluronoglucosaminidase 1, Vcam1 - vascular cell adhesion molecule 1, Cd86 - cd86…
										GO:0034142	toll-like receptor 4 signaling pathway	0.000459	0.0247	6.83	10217	12	623	5	[Pik3ap1 - phosphoinositide-3-kinase adaptor protein 1, Tnip3 - tnfaip3 interacting protein 3, Lrrfip2 - leucine rich repeat (in flii) interacting protein 2, Cd14 - cd14 antigen, Nfkbia - nuclear factor of kappa light polypeptide gene enhancer in b cells inhibitor, alpha]
										GO:0030856	regulation of epithelial cell differentiation	0.000473	0.0254	2.88	10217	74	623	13	[Errfi1 - erbb receptor feedback inhibitor 1, Jag1 - jagged 1, Il1b - interleukin 1 beta, Il1a - interleukin 1 alpha, Prkx - protein kinase, x-linked, Rock2 - rho-associated coiled-coil containing protein kinase 2, Zeb2 - zinc finger e-box binding homeobox 2, Rheb - ras homolog enriched in brain, Mafg - v-maf musculoaponeurotic fibrosarcoma oncogene family, protein g (avian), Btg1 - b cell transl…
										GO:2000379	positive regulation of reactive oxygen species metabolic process	0.000473	0.0253	2.88	10217	74	623	13	[Jak2 - janus kinase 2, Cxcl1 - chemokine (c-x-c motif) ligand 1, Icam1 - intercellular adhesion molecule 1, Ticam1 - toll-like receptor adaptor molecule 1, Ptgs2 - prostaglandin-endoperoxide synthase 2, Il1b - interleukin 1 beta, Plau - plasminogen activator, urokinase, Gnai3 - guanine nucleotide binding protein (g protein), alpha inhibiting 3, Cdkn1a - cyclin-dependent kinase inhibitor 1a (p21)…
										GO:0002675	positive regulation of acute inflammatory response	0.000495	0.0263	5.47	10217	18	623	6	[Ccr5 - chemokine (c-c motif) receptor 5, Ptgs2 - prostaglandin-endoperoxide synthase 2, Il1b - interleukin 1 beta, Tnf - tumor necrosis factor, Ccl5 - chemokine (c-c motif) ligand 5, Il6 - interleukin 6]
										GO:0043269	regulation of ion transport	0.0005	0.0265	1.78	10217	331	623	36	[Ahr - aryl-hydrocarbon receptor, Icam1 - intercellular adhesion molecule 1, Ptgs2 - prostaglandin-endoperoxide synthase 2, Acsl4 - acyl-coa synthetase long-chain family member 4, Il1b - interleukin 1 beta, Il1a - interleukin 1 alpha, Ahnak - ahnak nucleoprotein (desmoyokin), Hk1 - hexokinase 1, Gck - glucokinase, Ptafr - platelet-activating factor receptor, Dtnbp1 - dystrobrevin binding protein …
										GO:0002274	myeloid leukocyte activation	0.000507	0.0268	2.73	10217	84	623	14	[Jak2 - janus kinase 2, Stx11 - syntaxin 11, C5ar1 - complement component 5a receptor 1, Ticam1 - toll-like receptor adaptor molecule 1, Slc11a1 - solute carrier family 11 (proton-coupled divalent metal ion transporters), member 1, Adam9 - a disintegrin and metallopeptidase domain 9 (meltrin gamma), Tlr9 - toll-like receptor 9, Nampt - nicotinamide phosphoribosyltransferase, Pi4k2a - phosphatidyl…
										GO:0071675	regulation of mononuclear cell migration	0.00052	0.0273	4.1	10217	32	623	8	[Ccl2 - chemokine (c-c motif) ligand 2, C3ar1 - complement component 3a receptor 1, Pla2g7 - phospholipase a2, group vii (platelet-activating factor acetylhydrolase, plasma), C5ar1 - complement component 5a receptor 1, Slamf8 - slam family member 8, Ccr1 - chemokine (c-c motif) receptor 1, Ccl5 - chemokine (c-c motif) ligand 5, Csf1 - colony stimulating factor 1 (macrophage)]
										GO:0032732	positive regulation of interleukin-1 production	0.000545	0.0286	3.69	10217	40	623	9	[Ifi205 - interferon activated gene 205, Hk1 - hexokinase 1, Jak2 - janus kinase 2, Ccr5 - chemokine (c-c motif) receptor 5, Ifi204 - interferon activated gene 204, Nlrp3 - nlr family, pyrin domain containing 3, Mndal - myeloid nuclear differentiation antigen like, Ccl3 - chemokine (c-c motif) ligand 3, Tlr2 - toll-like receptor 2]
										GO:0051046	regulation of secretion	0.00056	0.0292	1.63	10217	472	623	47	[Jak2 - janus kinase 2, Acsl4 - acyl-coa synthetase long-chain family member 4, Stam - signal transducing adaptor molecule (sh3 domain and itam motif) 1, Il1b - interleukin 1 beta, Il1a - interleukin 1 alpha, Cd274 - cd274 antigen, Il17ra - interleukin 17 receptor a, Rab10 - rab10, member ras oncogene family, Adam9 - a disintegrin and metallopeptidase domain 9 (meltrin gamma), Sdcbp - syndecan bi…
										GO:1902105	regulation of leukocyte differentiation	0.000574	0.0298	2.06	10217	191	623	24	[Id2 - inhibitor of dna binding 2, Fas - fas (tnf receptor superfamily member 6), Cd44 - cd44 antigen, Ptprc - protein tyrosine phosphatase, receptor type, c, Prdm1 - pr domain containing 1, with znf domain, Hcls1 - hematopoietic cell specific lyn substrate 1, Il1b - interleukin 1 beta, Myc - myelocytomatosis oncogene, Fgl2 - fibrinogen-like protein 2, Tlr9 - toll-like receptor 9, Rc3h2 - ring fi…
										GO:0010604	positive regulation of macromolecule metabolic process	0.000583	0.0302	1.26	10217	2069	623	159	[Fas - fas (tnf receptor superfamily member 6), Areg - amphiregulin, Ptgs2 - prostaglandin-endoperoxide synthase 2, Spag9 - sperm associated antigen 9, Arf4 - adp-ribosylation factor 4, Fam129b - family with sequence similarity 129, member b, Nfat5 - nuclear factor of activated t cells 5, Tollip - toll interacting protein, Vcp - valosin containing protein, Mapkapk2 - map kinase-activated protein …
										GO:0006874	cellular calcium ion homeostasis	0.000601	0.031	2.02	10217	203	623	25	[Jak2 - janus kinase 2, Cxcl3 - chemokine (c-x-c motif) ligand 3, Gpr65 - g-protein coupled receptor 65, Il1b - interleukin 1 beta, Cxcl2 - chemokine (c-x-c motif) ligand 2, Gck - glucokinase, Ccl3 - chemokine (c-c motif) ligand 3, Marcksl1 - marcks-like 1, Anxa7 - annexin a7, Ccl5 - chemokine (c-c motif) ligand 5, Atp13a3 - atpase type 13a3, Il6st - interleukin 6 signal transducer, Ccl2 - chemok…
										GO:0045859	regulation of protein kinase activity	0.000613	0.0315	1.64	10217	461	623	46	[Sh3bp5 - sh3-domain binding protein 5 (btk-associated), Jak2 - janus kinase 2, Ern1 - endoplasmic reticulum (er) to nucleus signalling 1, Errfi1 - erbb receptor feedback inhibitor 1, Mdfic - myod family inhibitor domain containing, Il1b - interleukin 1 beta, Spag9 - sperm associated antigen 9, Sash1 - sam and sh3 domain containing 1, Adam9 - a disintegrin and metallopeptidase domain 9 (meltrin g…
										GO:0040007	growth	0.000623	0.0319	1.98	10217	215	623	26	[Ahr - aryl-hydrocarbon receptor, Fubp1 - far upstream element (fuse) binding protein 1, Zfp830 - zinc finger protein 830, Sept7 - septin 7, Raph1 - ras association (ralgds/af-6) and pleckstrin homology domains 1, Sik3 - sik family kinase 3, Stk40 - serine/threonine kinase 40, Nrp2 - neuropilin 2, Emp1 - epithelial membrane protein 1, Rbbp6 - retinoblastoma binding protein 6, Csf1 - colony stimul…
										GO:0050670	regulation of lymphocyte proliferation	0.000642	0.0327	2.22	10217	148	623	20	[Il6st - interleukin 6 signal transducer, Ahr - aryl-hydrocarbon receptor, March7 - membrane-associated ring finger (c3hc4) 7, Cd44 - cd44 antigen, Tnfrsf1b - tumor necrosis factor receptor superfamily, member 1b, Ptprc - protein tyrosine phosphatase, receptor type, c, Ticam1 - toll-like receptor adaptor molecule 1, Prdm1 - pr domain containing 1, with znf domain, Il1b - interleukin 1 beta, Cd274…
										GO:0008285	negative regulation of cell proliferation	0.00065	0.033	1.68	10217	411	623	42	[Jak2 - janus kinase 2, Id2 - inhibitor of dna binding 2, Ahr - aryl-hydrocarbon receptor, Fas - fas (tnf receptor superfamily member 6), March7 - membrane-associated ring finger (c3hc4) 7, Cd44 - cd44 antigen, Lmna - lamin a, Ptgs2 - prostaglandin-endoperoxide synthase 2, Jarid2 - jumonji, at rich interactive domain 2, Il1b - interleukin 1 beta, Fosl1 - fos-like antigen 1, Il1a - interleukin 1 a…
										GO:0002700	regulation of production of molecular mediator of immune response	0.000658	0.0333	2.56	10217	96	623	15	[Tnfrsf1b - tumor necrosis factor receptor superfamily, member 1b, Ptprc - protein tyrosine phosphatase, receptor type, c, Ticam1 - toll-like receptor adaptor molecule 1, Il1b - interleukin 1 beta, Rtn4 - reticulon 4, Hmox1 - heme oxygenase (decycling) 1, Tlr9 - toll-like receptor 9, Hk1 - hexokinase 1, Ddx21 - dead (asp-glu-ala-asp) box polypeptide 21, Nlrp3 - nlr family, pyrin domain containing…
										GO:0042509	regulation of tyrosine phosphorylation of STAT protein	0.000662	0.0334	3.6	10217	41	623	9	[Il6st - interleukin 6 signal transducer, Jak2 - janus kinase 2, Suz12 - suppressor of zeste 12 homolog (drosophila), Ggnbp2 - gametogenetin binding protein 2, Hcls1 - hematopoietic cell specific lyn substrate 1, Tnf - tumor necrosis factor, Ccl5 - chemokine (c-c motif) ligand 5, Il6 - interleukin 6, Parp14 - poly (adp-ribose) polymerase family, member 14]
										GO:0048278	vesicle docking	0.000662	0.0332	3.6	10217	41	623	9	[Exoc5 - exocyst complex component 5, Uso1 - uso1 vesicle docking factor, Rab8b - rab8b, member ras oncogene family, Stx11 - syntaxin 11, Stx3 - syntaxin 3, Ykt6 - ykt6 homolog (s. cerevisiae), Plek - pleckstrin, Stx6 - syntaxin 6, Rab10 - rab10, member ras oncogene family]
										GO:0051384	response to glucocorticoid	0.000662	0.0331	3.6	10217	41	623	9	[Jak2 - janus kinase 2, Fas - fas (tnf receptor superfamily member 6), Il1rn - interleukin 1 receptor antagonist, Areg - amphiregulin, Tnf - tumor necrosis factor, Eif4e - eukaryotic translation initiation factor 4e, Adam9 - a disintegrin and metallopeptidase domain 9 (meltrin gamma), Il6 - interleukin 6, Il10 - interleukin 10]
										GO:1903428	positive regulation of reactive oxygen species biosynthetic process	0.000662	0.033	3.6	10217	41	623	9	[Jak2 - janus kinase 2, Ticam1 - toll-like receptor adaptor molecule 1, Icam1 - intercellular adhesion molecule 1, Ptgs2 - prostaglandin-endoperoxide synthase 2, Il1b - interleukin 1 beta, Tlr2 - toll-like receptor 2, Tnf - tumor necrosis factor, Sod2 - superoxide dismutase 2, mitochondrial, Il6 - interleukin 6]
										GO:0031960	response to corticosteroid	0.000662	0.0329	3.6	10217	41	623	9	[Jak2 - janus kinase 2, Fas - fas (tnf receptor superfamily member 6), Il1rn - interleukin 1 receptor antagonist, Areg - amphiregulin, Tnf - tumor necrosis factor, Eif4e - eukaryotic translation initiation factor 4e, Adam9 - a disintegrin and metallopeptidase domain 9 (meltrin gamma), Il6 - interleukin 6, Il10 - interleukin 10]
										GO:0006811	ion transport	0.000674	0.0333	1.6	10217	502	623	49	[Slc2a1 - solute carrier family 2 (facilitated glucose transporter), member 1, Clcn4-2 - chloride channel 4-2, Emb - embigin, Marcksl1 - marcks-like 1, Kcnk13 - potassium channel, subfamily k, member 13, Atp13a3 - atpase type 13a3, Fth1 - ferritin heavy chain 1, Slc38a1 - solute carrier family 38, member 1, Itgav - integrin alpha v, Vps4b - vacuolar protein sorting 4b (yeast), Slc23a2 - solute ca…
										GO:1905523	positive regulation of macrophage migration	0.000686	0.0338	5.18	10217	19	623	6	[Ccl2 - chemokine (c-c motif) ligand 2, C3ar1 - complement component 3a receptor 1, C5ar1 - complement component 5a receptor 1, Ccl5 - chemokine (c-c motif) ligand 5, Csf1 - colony stimulating factor 1 (macrophage), Rtn4 - reticulon 4]
										GO:0032760	positive regulation of tumor necrosis factor production	0.000702	0.0345	2.77	10217	77	623	13	[Jak2 - janus kinase 2, Ccl2 - chemokine (c-c motif) ligand 2, Ccr5 - chemokine (c-c motif) receptor 5, Ptprc - protein tyrosine phosphatase, receptor type, c, Ticam1 - toll-like receptor adaptor molecule 1, Mapkapk2 - map kinase-activated protein kinase 2, Arfgef2 - adp-ribosylation factor guanine nucleotide-exchange factor 2 (brefeldin a-inhibited), Tlr9 - toll-like receptor 9, Ptafr - platelet…
										GO:2001243	negative regulation of intrinsic apoptotic signaling pathway	0.000702	0.0343	2.77	10217	77	623	13	[Bcl2a1a - b cell leukemia/lymphoma 2 related protein a1a, Pttg1ip - pituitary tumor-transforming 1 interacting protein, Bcl2a1d - b cell leukemia/lymphoma 2 related protein a1d, Cd44 - cd44 antigen, March7 - membrane-associated ring finger (c3hc4) 7, Bcl2a1b - b cell leukemia/lymphoma 2 related protein a1b, Ptgs2 - prostaglandin-endoperoxide synthase 2, Mcl1 - myeloid cell leukemia sequence 1, P…
										GO:1901698	response to nitrogen compound	0.000705	0.0344	1.61	10217	490	623	48	[Ube2j1 - ubiquitin-conjugating enzyme e2j 1, Ahr - aryl-hydrocarbon receptor, Jag1 - jagged 1, Riok3 - rio kinase 3, Ticam1 - toll-like receptor adaptor molecule 1, Icam1 - intercellular adhesion molecule 1, Il1b - interleukin 1 beta, Derl2 - der1-like domain family, member 2, Vcp - valosin containing protein, Rab10 - rab10, member ras oncogene family, Rock2 - rho-associated coiled-coil containi…
										GO:0051953	negative regulation of amine transport	0.000708	0.0344	6.31	10217	13	623	5	[Gck - glucokinase, Il1rn - interleukin 1 receptor antagonist, Il1b - interleukin 1 beta, Tnf - tumor necrosis factor, Arl6ip5 - adp-ribosylation factor-like 6 interacting protein 5]
										GO:1904892	regulation of STAT cascade	0.000742	0.0359	2.89	10217	68	623	12	[Il6st - interleukin 6 signal transducer, Jak2 - janus kinase 2, Suz12 - suppressor of zeste 12 homolog (drosophila), Ptprc - protein tyrosine phosphatase, receptor type, c, Ggnbp2 - gametogenetin binding protein 2, Hcls1 - hematopoietic cell specific lyn substrate 1, Crlf3 - cytokine receptor-like factor 3, Tnf - tumor necrosis factor, Ccl5 - chemokine (c-c motif) ligand 5, Il6 - interleukin 6, …
										GO:0002688	regulation of leukocyte chemotaxis	0.000742	0.0358	2.89	10217	68	623	12	[Swap70 - swa-70 protein, Ccl2 - chemokine (c-c motif) ligand 2, C3ar1 - complement component 3a receptor 1, Pla2g7 - phospholipase a2, group vii (platelet-activating factor acetylhydrolase, plasma), C5ar1 - complement component 5a receptor 1, Ccl12 - chemokine (c-c motif) ligand 12, Slamf8 - slam family member 8, Il1b - interleukin 1 beta, Tnfsf14 - tumor necrosis factor (ligand) superfamily, me…
										GO:2001237	negative regulation of extrinsic apoptotic signaling pathway	0.000742	0.0357	2.89	10217	68	623	12	[Tmbim1 - transmembrane bax inhibitor motif containing 1, Itgav - integrin alpha v, Icam1 - intercellular adhesion molecule 1, Lmna - lamin a, Cflar - casp8 and fadd-like apoptosis regulator, Il1b - interleukin 1 beta, Tnf - tumor necrosis factor, Mcl1 - myeloid cell leukemia sequence 1, Gclm - glutamate-cysteine ligase, modifier subunit, Gclc - glutamate-cysteine ligase, catalytic subunit, Eya3 …
										GO:0051956	negative regulation of amino acid transport	0.000787	0.0377	8.2	10217	8	623	4	[Il1rn - interleukin 1 receptor antagonist, Il1b - interleukin 1 beta, Arl6ip5 - adp-ribosylation factor-like 6 interacting protein 5, Tnf - tumor necrosis factor]
										GO:1903557	positive regulation of tumor necrosis factor superfamily cytokine production	0.000796	0.038	2.73	10217	78	623	13	[Jak2 - janus kinase 2, Ccl2 - chemokine (c-c motif) ligand 2, Ccr5 - chemokine (c-c motif) receptor 5, Ptprc - protein tyrosine phosphatase, receptor type, c, Ticam1 - toll-like receptor adaptor molecule 1, Mapkapk2 - map kinase-activated protein kinase 2, Arfgef2 - adp-ribosylation factor guanine nucleotide-exchange factor 2 (brefeldin a-inhibited), Tlr9 - toll-like receptor 9, Ptafr - platelet…
										GO:1904894	positive regulation of STAT cascade	0.000797	0.0379	3.51	10217	42	623	9	[Il6st - interleukin 6 signal transducer, Jak2 - janus kinase 2, Hcls1 - hematopoietic cell specific lyn substrate 1, Crlf3 - cytokine receptor-like factor 3, Tnf - tumor necrosis factor, Ccl5 - chemokine (c-c motif) ligand 5, Il6 - interleukin 6, Parp14 - poly (adp-ribose) polymerase family, member 14, Il10 - interleukin 10]
										GO:0002763	positive regulation of myeloid leukocyte differentiation	0.000797	0.0378	3.51	10217	42	623	9	[Id2 - inhibitor of dna binding 2, Ccl3 - chemokine (c-c motif) ligand 3, Hcls1 - hematopoietic cell specific lyn substrate 1, Stat5a - signal transducer and activator of transcription 5a, Tnf - tumor necrosis factor, Trib1 - tribbles homolog 1 (drosophila), Ccr1 - chemokine (c-c motif) receptor 1, Ccl5 - chemokine (c-c motif) ligand 5, Csf1 - colony stimulating factor 1 (macrophage)]
										GO:0007159	leukocyte cell-cell adhesion	0.000805	0.038	3.86	10217	34	623	8	[Vcam1 - vascular cell adhesion molecule 1, Cd44 - cd44 antigen, Ptprc - protein tyrosine phosphatase, receptor type, c, Itga5 - integrin alpha 5 (fibronectin receptor alpha), Icam1 - intercellular adhesion molecule 1, Il1b - interleukin 1 beta, Tnf - tumor necrosis factor, Ccl5 - chemokine (c-c motif) ligand 5]
										GO:0006810	transport	0.000807	0.038	1.26	10217	1963	623	151	[Exoc5 - exocyst complex component 5, Slc2a1 - solute carrier family 2 (facilitated glucose transporter), member 1, Arf2 - adp-ribosylation factor 2, Clcn4-2 - chloride channel 4-2, Spag9 - sperm associated antigen 9, Fam129b - family with sequence similarity 129, member b, Arf4 - adp-ribosylation factor 4, Sarnp - sap domain containing ribonucleoprotein, Vcp - valosin containing protein, Syne3 -…
										GO:0050715	positive regulation of cytokine secretion	0.00082	0.0385	2.51	10217	98	623	15	[Ccr5 - chemokine (c-c motif) receptor 5, Clec4e - c-type lectin domain family 4, member e, Clec4n - c-type lectin domain family 4, member n, Il1b - interleukin 1 beta, Il1a - interleukin 1 alpha, Cd274 - cd274 antigen, Il17ra - interleukin 17 receptor a, Hk1 - hexokinase 1, Ccl3 - chemokine (c-c motif) ligand 3, Nlrp3 - nlr family, pyrin domain containing 3, Tlr2 - toll-like receptor 2, Lrrfip2 …
										GO:0045765	regulation of angiogenesis	0.00086	0.0402	2.04	10217	185	623	23	[Ccl2 - chemokine (c-c motif) ligand 2, C3ar1 - complement component 3a receptor 1, Spred1 - sprouty protein with evh-1 domain 1, related sequence, Dcn - decorin, Ccl11 - chemokine (c-c motif) ligand 11, C5ar1 - complement component 5a receptor 1, Itga5 - integrin alpha 5 (fibronectin receptor alpha), Ptgs2 - prostaglandin-endoperoxide synthase 2, Il1b - interleukin 1 beta, Il1a - interleukin 1 a…
										GO:2000553	positive regulation of T-helper 2 cell cytokine production	0.000862	0.0402	12.3	10217	4	623	3	[Nlrp3 - nlr family, pyrin domain containing 3, Rsad2 - radical s-adenosyl methionine domain containing 2, Il6 - interleukin 6]
										GO:2000551	regulation of T-helper 2 cell cytokine production	0.000862	0.04	12.3	10217	4	623	3	[Nlrp3 - nlr family, pyrin domain containing 3, Rsad2 - radical s-adenosyl methionine domain containing 2, Il6 - interleukin 6]
										GO:0034165	positive regulation of toll-like receptor 9 signaling pathway	0.000862	0.0399	12.3	10217	4	623	3	[Rsad2 - radical s-adenosyl methionine domain containing 2, Rtn4 - reticulon 4, Tlr9 - toll-like receptor 9]
										GO:0032741	positive regulation of interleukin-18 production	0.000862	0.0397	12.3	10217	4	623	3	[Tlr2 - toll-like receptor 2, Tnf - tumor necrosis factor, Tlr9 - toll-like receptor 9]
										GO:0031584	activation of phospholipase D activity	0.000862	0.0396	12.3	10217	4	623	3	[Gna13 - guanine nucleotide binding protein, alpha 13, Arf4 - adp-ribosylation factor 4, Ccl5 - chemokine (c-c motif) ligand 5]
										GO:0031649	heat generation	0.000862	0.0395	12.3	10217	4	623	3	[Il1rn - interleukin 1 receptor antagonist, Il1b - interleukin 1 beta, Il1a - interleukin 1 alpha]
										GO:0060558	regulation of calcidiol 1-monooxygenase activity	0.000862	0.0393	12.3	10217	4	623	3	[Nfkb1 - nuclear factor of kappa light polypeptide gene enhancer in b cells 1, p105, Il1b - interleukin 1 beta, Tnf - tumor necrosis factor]
										GO:0060556	regulation of vitamin D biosynthetic process	0.000862	0.0392	12.3	10217	4	623	3	[Nfkb1 - nuclear factor of kappa light polypeptide gene enhancer in b cells 1, p105, Il1b - interleukin 1 beta, Tnf - tumor necrosis factor]
										GO:0055072	iron ion homeostasis	0.000867	0.0393	3.22	10217	51	623	10	[Fbxl5 - f-box and leucine-rich repeat protein 5, Atp6v1a - atpase, h+ transporting, lysosomal v1 subunit a, Scara5 - scavenger receptor class a, member 5 (putative), Myc - myelocytomatosis oncogene, Picalm - phosphatidylinositol binding clathrin assembly protein, Sod2 - superoxide dismutase 2, mitochondrial, Slc11a1 - solute carrier family 11 (proton-coupled divalent metal ion transporters), mem…
										GO:0032651	regulation of interleukin-1 beta production	0.000867	0.0392	3.22	10217	51	623	10	[Ifi205 - interferon activated gene 205, Hk1 - hexokinase 1, Jak2 - janus kinase 2, Ccr5 - chemokine (c-c motif) receptor 5, Errfi1 - erbb receptor feedback inhibitor 1, Ifi204 - interferon activated gene 204, Mndal - myeloid nuclear differentiation antigen like, Ccl3 - chemokine (c-c motif) ligand 3, Nlrp3 - nlr family, pyrin domain containing 3, Tlr2 - toll-like receptor 2]
										GO:0002791	regulation of peptide secretion	0.000875	0.0394	1.78	10217	304	623	33	[Jak2 - janus kinase 2, Il1b - interleukin 1 beta, Il1a - interleukin 1 alpha, Cd274 - cd274 antigen, Il17ra - interleukin 17 receptor a, Adam9 - a disintegrin and metallopeptidase domain 9 (meltrin gamma), Hk1 - hexokinase 1, Gck - glucokinase, Mmp13 - matrix metallopeptidase 13, Ccl3 - chemokine (c-c motif) ligand 3, Rab11fip1 - rab11 family interacting protein 1 (class i), Kif5b - kinesin fami…
										GO:0055076	transition metal ion homeostasis	0.000901	0.0404	2.7	10217	79	623	13	[Fbxl5 - f-box and leucine-rich repeat protein 5, Mt2 - metallothionein 2, Scara5 - scavenger receptor class a, member 5 (putative), Myc - myelocytomatosis oncogene, Slc11a1 - solute carrier family 11 (proton-coupled divalent metal ion transporters), member 1, Picalm - phosphatidylinositol binding clathrin assembly protein, Hmox1 - heme oxygenase (decycling) 1, Slc39a14 - solute carrier family 39…
										GO:0032768	regulation of monooxygenase activity	0.00092	0.0412	4.25	10217	27	623	7	[Por - p450 (cytochrome) oxidoreductase, Nfkb1 - nuclear factor of kappa light polypeptide gene enhancer in b cells 1, p105, Kras - v-ki-ras2 kirsten rat sarcoma viral oncogene homolog, Il1b - interleukin 1 beta, Gch1 - gtp cyclohydrolase 1, Tnf - tumor necrosis factor, Nus1 - nuclear undecaprenyl pyrophosphate synthase 1 homolog (s. cerevisiae)]
										GO:0071902	positive regulation of protein serine/threonine kinase activity	0.000927	0.0413	2.03	10217	186	623	23	[Jak2 - janus kinase 2, Ern1 - endoplasmic reticulum (er) to nucleus signalling 1, Pik3r5 - phosphoinositide-3-kinase, regulatory subunit 5, p101, Mdfic - myod family inhibitor domain containing, Ptprc - protein tyrosine phosphatase, receptor type, c, Il1b - interleukin 1 beta, Pdgfa - platelet derived growth factor, alpha, Sash1 - sam and sh3 domain containing 1, Spag9 - sperm associated antigen…
										GO:0010758	regulation of macrophage chemotaxis	0.00093	0.0413	4.92	10217	20	623	6	[Ccl2 - chemokine (c-c motif) ligand 2, C3ar1 - complement component 3a receptor 1, C5ar1 - complement component 5a receptor 1, Slamf8 - slam family member 8, Csf1 - colony stimulating factor 1 (macrophage), Ccl5 - chemokine (c-c motif) ligand 5]
										GO:0045860	positive regulation of protein kinase activity	0.000941	0.0417	1.79	10217	293	623	32	[Jak2 - janus kinase 2, Ern1 - endoplasmic reticulum (er) to nucleus signalling 1, Mdfic - myod family inhibitor domain containing, Il1b - interleukin 1 beta, Sash1 - sam and sh3 domain containing 1, Spag9 - sperm associated antigen 9, Adam9 - a disintegrin and metallopeptidase domain 9 (meltrin gamma), Lamtor3 - late endosomal/lysosomal adaptor, mapk and mtor activator 3, Kras - v-ki-ras2 kirste…
										GO:0034605	cellular response to heat	0.000955	0.0422	3.43	10217	43	623	9	[Hspa5 - heat shock protein 5, Eif2s1 - eukaryotic translation initiation factor 2, subunit 1 alpha, Hspa9 - heat shock protein 9, Ywhae - tyrosine 3-monooxygenase/tryptophan 5-monooxygenase activation protein, epsilon polypeptide, Scara5 - scavenger receptor class a, member 5 (putative), Il1a - interleukin 1 alpha, Vcp - valosin containing protein, Hmox1 - heme oxygenase (decycling) 1, Pmp22 - p…
										GO:1903706	regulation of hemopoiesis	0.00096	0.0423	1.83	10217	269	623	30	[Id2 - inhibitor of dna binding 2, Fas - fas (tnf receptor superfamily member 6), Cd44 - cd44 antigen, Jag1 - jagged 1, Hcls1 - hematopoietic cell specific lyn substrate 1, Il1b - interleukin 1 beta, Fgl2 - fibrinogen-like protein 2, Ccl3 - chemokine (c-c motif) ligand 3, Slamf8 - slam family member 8, Tjp2 - tight junction protein 2, Clec2d - c-type lectin domain family 2, member d, Csf1 - colon…
										GO:0048589	developmental growth	0.000989	0.0434	1.95	10217	210	623	25	[Ahr - aryl-hydrocarbon receptor, Fubp1 - far upstream element (fuse) binding protein 1, Zfp830 - zinc finger protein 830, Sept7 - septin 7, Raph1 - ras association (ralgds/af-6) and pleckstrin homology domains 1, Sik3 - sik family kinase 3, Stk40 - serine/threonine kinase 40, Nrp2 - neuropilin 2, Rbbp6 - retinoblastoma binding protein 6, Csf1 - colony stimulating factor 1 (macrophage), Pmp22 - p…
